# Supplementary material for: Enhancement Strategies of Calcium Looping Technology and CaO‐Based Sorbents for Carbon Capture
Source: Small. 2025 Feb 28;21(13):2412463. doi: 10.1002/smll.202412463 (PMC11962710; doi:10.1002/smll.202412463)
Supplement: Supplementary file 1 — Supporting Information [file SMLL-21-2412463-s001.xlsx]

## Sheet: CaO from 2015-2024
Sorbents Name	Ref	Synthesis Process										Characterization					Measurement															Performance
		Precursors					Name of Synthesis Protocols	Calcination				BET	BJH	Average pore size (nm)	Average grain size of CaO (nm)	Particle/ Pellets size (um)	Test Method	Amount	State	Basic		precalcination		carbonation				calcination				Capture capacity of Each Cycles (g/g)
		Calcium core	Dopants	Template(Template)/ Fuel(Combustion)/ Precipitates(Precipitation)	Acid	Others		Heat rate (℃ min-1)	Temp (℃)	Gas	time (min)	Surface area (m2 g-1)	Pore volume (cm3 g-1)							Heat rate/CooL rate (℃ min-1) Car/cal	Flow rate (mL min-1)	Gas	Temp (℃)	Temp (℃)	time (min)	Gas	Flow rate (mL min-1)	Temp (℃)	time (min)	Gas	Flow rate (mL min-1)	1	2	3	4	5	6	7	8	9	10	11	12	13	14	15	16	17	18
Ca-Al (5%)	New insights into stabilizing mechanism of Ca9Al6O18 stabilizing Ca-based sorbents for CO2 cyclic capture under mild conditions	Ca(OH)2	Al - Al(NO3)3·9H2O	N/A	Oxalic Acid ((COOH)2)	N/A	Precipitation	N/A	900	Air	90	N/A	N/A		N/A	N/A	TGA	10mg	mild	30/ 50	60	N/A	N/A	650	30	15% CO2	60	800	5	100% Ar	60	0.627	0.6083	0.59167	0.58056	0.56944	0.56111	0.55	0.53889	0.53056	0.52222
Ca-Al (10%)		Ca(OH)2	Al - Al(NO3)3·9H2O	N/A	Oxalic Acid ((COOH)2)	N/A	Precipitation	N/A	900	Air	90	9.87	0.035	7.0922	N/A	N/A	TGA	10mg	mild	30/ 50	60	N/A	N/A	650	30	15% CO2	60	800	5	100% Ar	60	0.56761	0.57058	0.57325	0.57125	0.56761	0.56226	0.55661	0.55394	0.54829	0.54829	0.54294	0.53997	0.5373	0.53462	0.53462	0.53462	0.53165	0.5263
Ca-Al (15%)		Ca(OH)2	Al - Al(NO3)3·9H2O	N/A	Oxalic Acid ((COOH)2)	N/A	Precipitation	N/A	900	Air	90	N/A	N/A		N/A	N/A	TGA	10mg	mild	30/ 50	60	N/A	N/A	650	30	15% CO2	60	800	5	100% Ar	60	0.5293	0.52645	0.52372	0.52086	0.51813	0.51254	0.50969	0.50696	0.50547	0.49852
Ca-Al (20%)		Ca(OH)2	Al - Al(NO3)3·9H2O	N/A	Oxalic Acid ((COOH)2)	N/A	Precipitation	N/A	900	Air	90	N/A	N/A		N/A	N/A	TGA	10mg	mild	30/ 50	60	N/A	N/A	650	30	15% CO2	60	800	5	100% Ar	60	0.42304	0.41324	0.40629	0.4007	0.39648	0.39362	0.3894	0.38804	0.38245	0.38109
AF-C (Al-free)		Ca(OH)2	N/A	N/A	Oxalic Acid ((COOH)2)	N/A	Precipitation	N/A	900	Air	90	14.39	0.038	5.28145	N/A	N/A	TGA	10mg	mild	30/ 50	60	N/A	N/A	650	30	15% CO2	60	800	5	100% Ar	60	0.55431	0.52556	0.50714	0.48891	0.47576	0.46524	0.45471	0.44682	0.43912	0.43648
OF-CA (Acid-free)		Ca(OH)2	Al - Al(NO3)3·9H2O	N/A	N/A	N/A	Precipitation	N/A	900	Air	90	N/A	N/A		N/A	N/A	TGA	10mg	mild	30/ 50	60	N/A	N/A	650	30	15% CO2	60	800	5	100% Ar	60	0.20064	0.2215	0.23729	0.24518	0.25288	0.25815	0.26604	0.26867	0.27656	0.27656
DE-CH (from Ca(OH)2)		Ca(OH)2	N/A	N/A	N/A	N/A	N/A	N/A	900	Air	90	13.01	0.041	6.30284	N/A	N/A	TGA	10mg	mild	30/ 50	60	N/A	N/A	650	30	15% CO2	60	800	5	100% Ar	60	0.49035	0.45143	0.4238	0.40716	0.39082	0.37952	0.36586	0.35754	0.34922	0.3409	0.33525	0.3299	0.32426	0.32158	0.31594	0.31059	0.30495	0.30495
Ca-Al (10%) 5% CO2		Ca(OH)2	Al - Al(NO3)3·9H2O	N/A	Oxalic Acid ((COOH)2)	N/A	Precipitation	N/A	900	Air	90	9.87	0.035	7.0922	N/A	N/A	TGA	10mg	mild	30/ 50	60	N/A	N/A	650	30	15% CO2	60	800	5	100% Ar	60	0.42916	0.40938	0.41185	0.41354	0.41354	0.41107	0.40938	0.40938	0.40612	0.40456
Ca-Al (10%) 10% CO2		Ca(OH)2	Al - Al(NO3)3·9H2O	N/A	Oxalic Acid ((COOH)2)	N/A	Precipitation	N/A	900	Air	90	9.87	0.035	7.0922	N/A	N/A	TGA	10mg	mild	30/ 50	60	N/A	N/A	650	30	15% CO2	60	800	5	100% Ar	60	0.54138	0.53643	0.53318	0.5307	0.52745	0.5225	0.51599	0.51274	0.50701	0.50285
Ca-Al (10%) 15% CO2		Ca(OH)2	Al - Al(NO3)3·9H2O	N/A	Oxalic Acid ((COOH)2)	N/A	Precipitation	N/A	900	Air	90	9.87	0.035	7.0922	N/A	N/A	TGA	10mg	mild	30/ 50	60	N/A	N/A	650	30	15% CO2	60	800	5	100% Ar	60	0.56924	0.56754	0.56924	0.56754	0.56273	0.55934	0.557	0.55283	0.5488	0.54632
Ca-Al (10%) 25% CO2		Ca(OH)2	Al - Al(NO3)3·9H2O	N/A	Oxalic Acid ((COOH)2)	N/A	Precipitation	N/A	900	Air	90	9.87	0.035	7.0922	N/A	N/A	TGA	10mg	mild	30/ 50	60	N/A	N/A	650	30	15% CO2	60	800	5	100% Ar	60	0.58889	0.59059	0.58642	0.58642	0.58147	0.57822	0.57496	0.57093	0.56598	0.56273
CaO	A novel (CaO/CeO2)@CeO2 composite adsorbent based on microinjection titration-calcination strategy for CO2 adsorption	CaCl₂·2H₂O	N/A	N/A	N/A	N/A	N/A	2	900	N2	20	N/A	N/A		N/A	N/A	TGA	0.1g	mild	N/A	40	N/A	N/A	750	120	100% CO2	30	900	90	100% He	40	0.70516	0.65539	0.6066	0.58262	0.5479	0.50441	0.46872	0.41365	0.40919	0.39497	0.35858	0.36039	0.34882	0.32387	0.32931
Ca:Ce=8:1 60g/L 30℃		CaCl₂·2H₂O	Ce - CeCl₃·7H₂O	CO2SM	N/A	N/A	Precipitation	2	900	N2	20	N/A	N/A		N/A	N/A	TGA	0.1g	mild	N/A	40	N/A	N/A	750	120	100% CO2	30	900	90	100% He	40	0.3702	0.3442	0.3259	0.3127	0.3138	0.3062	0.3081	0.3082	0.3079	0.305	0.3082	0.3044	0.3081	0.3085	0.3153
Ca:Ce=16:1 60g/L 30℃		CaCl₂·2H₂O	Ce - CeCl₃·7H₂O	CO2SM	N/A	N/A	Precipitation	2	900	N2	20	N/A	N/A		N/A	N/A	TGA	0.1g	mild	N/A	40	N/A	N/A	750	120	100% CO2	30	900	90	100% He	40	0.4946	0.4565	0.4345	0.4038	0.4067	0.389	0.3901	0.402	0.3856	0.398	0.3882	0.4032	0.3942	0.4053	0.404
Ca:Ce=24:1 60g/L 30℃		CaCl₂·2H₂O	Ce - CeCl₃·7H₂O	CO2SM	N/A	N/A	Precipitation	2	900	N2	20	N/A	N/A		N/A	N/A	TGA	0.1g	mild	N/A	40	N/A	N/A	750	120	100% CO2	30	900	90	100% He	40	0.5171	0.4897	0.443	0.4338	0.419	0.3996	0.4143	0.4044	0.3921	0.403	0.3933	0.395	0.4073	0.4011	0.3994
Ca:Ce=32:1 60g/L 30℃		CaCl₂·2H₂O	Ce - CeCl₃·7H₂O	CO2SM	N/A	N/A	Precipitation	2	900	N2	20	N/A	N/A		N/A	N/A	TGA	0.1g	mild	N/A	40	N/A	N/A	750	120	100% CO2	30	900	90	100% He	40	0.5548	0.5169	0.4766	0.4418	0.4256	0.4147	0.4143	0.4057	0.4	0.3948	0.3887	0.3877	0.3844	0.3798	0.375
Ca:Ce=64:1 60g/L 30℃		CaCl₂·2H₂O	Ce - CeCl₃·7H₂O	CO2SM	N/A	N/A	Precipitation	2	900	N2	20	N/A	N/A		N/A	N/A	TGA	0.1g	mild	N/A	40	N/A	N/A	750	120	100% CO2	30	900	90	100% He	40	0.6005	0.543	0.4998	0.469	0.4448	0.4301	0.4136	0.4162	0.4043	0.3964	0.3868	0.384	0.3775	0.3786	0.3667
Ca:Ce=24:1 60g/L 30℃		CaCl₂·2H₂O	Ce - CeCl₃·7H₂O	CO2SM	N/A	N/A	Precipitation	2	900	N2	20	N/A	N/A		N/A	N/A	TGA	0.1g	mild	N/A	40	N/A	N/A	750	120	100% CO2	30	900	90	100% He	40	0.5171	0.4897	0.443	0.4338	0.419	0.3996	0.4143	0.4044	0.3921	0.403	0.3933	0.395	0.4073	0.4011	0.3994
Ca:Ce=24:1 80g/L 30℃		CaCl₂·2H₂O	Ce - CeCl₃·7H₂O	CO2SM	N/A	N/A	Precipitation	2	900	N2	20	N/A	N/A		N/A	N/A	TGA	0.1g	mild	N/A	40	N/A	N/A	750	120	100% CO2	30	900	90	100% He	40	0.5372	0.4913	0.458	0.4369	0.4199	0.3903	0.4095	0.3832	0.3966	0.3952	0.3905	0.3925	0.3623	0.3601	0.3543
Ca:Ce=24:1 60g/L 25℃		CaCl₂·2H₂O	Ce - CeCl₃·7H₂O	CO2SM	N/A	N/A	Precipitation	2	900	N2	20	N/A	N/A		N/A	N/A	TGA	0.1g	mild	N/A	40	N/A	N/A	750	120	100% CO2	30	900	90	100% He	40	0.6029	0.5148	0.4767	0.4547	0.4375	0.4447	0.4325	0.4303	0.4519	0.4371	0.4384	0.43	0.4331	0.4214	0.4271
Ca:Ce=24:1 60g/L 30℃		CaCl₂·2H₂O	Ce - CeCl₃·7H₂O	CO2SM	N/A	N/A	Precipitation	2	900	N2	20	N/A	N/A		N/A	N/A	TGA	0.1g	mild	N/A	40	N/A	N/A	750	120	100% CO2	30	900	90	100% He	40	0.5171	0.4897	0.443	0.4338	0.419	0.3996	0.4143	0.4044	0.3921	0.403	0.3933	0.395	0.4073	0.4011	0.3994
Ca:Ce=24:1 60g/L 35℃		CaCl₂·2H₂O	Ce - CeCl₃·7H₂O	CO2SM	N/A	N/A	Precipitation	2	900	N2	20	N/A	N/A		N/A	N/A	TGA	0.1g	mild	N/A	40	N/A	N/A	750	120	100% CO2	30	900	90	100% He	40	0.6161	0.5289	0.476	0.4313	0.4169	0.3982	0.3992	0.3863	0.395	0.3903	0.3813	0.3727	0.3589	0.3448	0.3359
Ca:Ce=24:1 60g/L 40℃		CaCl₂·2H₂O	Ce - CeCl₃·7H₂O	CO2SM	N/A	N/A	Precipitation	2	900	N2	20	N/A	N/A		N/A	N/A	TGA	0.1g	mild	N/A	40	N/A	N/A	750	120	100% CO2	30	900	90	100% He	40	0.6869	0.5703	0.4755	0.4429	0.3891	0.3844	0.3712	0.376	0.3765	0.3552	0.3534	0.3447	0.3408	0.3326	0.3157
pristine eggshell	A novel, green, cost-effective and fluidizable SiO2-decorated calcium-based adsorbent recovered from eggshell waste for the CO2 capture process	Eggshell	Si - SiO2 nanoparticles	N/A	N/A	N/A	N/A	300	800	N2	5	6.13	0.011784	3.8447	N/A	N/A	Fluidized	11mg	mild	300	N/A	N/A	N/A	650	5	15% CO2	N/A	800	5	100% N2	N/A	0.384794	0.320688	0.285169	0.262799	0.249885	0.236971	0.221063	0.214602	0.208149	0.201688	0.195235	0.185551	0.182321	0.179318	0.176095	0.172865	0.169635	0.166404
pristine eggshell + 2.5% SiO2		Eggshell	Si - SiO2 nanoparticles	N/A	N/A	N/A	Dry mixing	300	800	N2	5	N/A	N/A		N/A	N/A	Fluidized	11mg	mild	300	N/A	N/A	N/A	650	5	15% CO2	N/A	800	5	100% N2	N/A	0.522934	0.4074	0.346288	0.307774	0.275485	0.256346	0.243432	0.233749	0.221063	0.214602	0.204918	0.201688	0.192004	0.188774	0.185551	0.182321	0.179318	0.176095
pristine eggshell + 5% SiO2		Eggshell	Si - SiO2 nanoparticles	N/A	N/A	N/A	Dry mixing	300	800	N2	5	N/A	N/A		N/A	N/A	Fluidized	11mg	mild	300	N/A	N/A	N/A	650	5	15% CO2	N/A	800	5	100% N2	N/A	0.561448	0.445906	0.388025	0.346288	0.317458	0.298083	0.281946	0.26926	0.259577	0.256346	0.246663	0.243432	0.233749	0.233749	0.227516	0.221063	0.217832	0.217832
pristine eggshell + 7.5% SiO2		Eggshell	Si - SiO2 nanoparticles	N/A	N/A	N/A	Dry mixing	300	800	N2	5	13	0.027564	4.24062	N/A	N/A	Fluidized	11mg	mild	300	N/A	N/A	N/A	650	5	15% CO2	N/A	800	5	100% N2	N/A	0.612876	0.48765	0.416855	0.388025	0.349511	0.330144	0.310997	0.298083	0.288399	0.281946	0.26603	0.262799	0.256346	0.249885	0.249885	0.240202	0.236971	0.236971
pristine eggshell + 10% SiO2		Eggshell	Si - SiO2 nanoparticles	N/A	N/A	N/A	Dry mixing	300	800	N2	5	N/A	N/A		N/A	N/A	Fluidized	11mg	mild	300	N/A	N/A	N/A	650	5	15% CO2	N/A	800	5	100% N2	N/A	0.468275	0.365655	0.307774	0.27249	0.246663	0.227516	0.214602	0.204918	0.198465	0.192004	0.185551	0.182321	0.176095	0.172865	0.169635	0.169635	0.166404	0.166404
hydrated eggshell		Eggshell	N/A	N/A	N/A	N/A	Hydration	300	800	N2	5	6.15	0.18641	60.6211	N/A	N/A	Fluidized	11mg	mild	300	N/A	N/A	N/A	650	5	15% CO2	N/A	800	5	100% N2	N/A	0.453821	0.321364	0.269771	0.247425	0.235454	0.226816	0.219899	0.209658	0.206199	0.202741	0.195832	0.189041	0.187312	0.182124	0.176944	0.173486	0.170028	0.168298
sol-gel derived		Eggshell	N/A	N/A	Hydrochloric Acid (HCl)	NaOH	Sol-gel	300	800	N2	5	7.14	0.29884	83.7087	N/A	N/A	Fluidized	11mg	mild	300	N/A	N/A	N/A	650	5	15% CO2	N/A	800	5	100% N2	N/A	0.491517	0.391342	0.346547	0.314982	0.293815	0.269999	0.259608	0.246372	0.238433	0.217266	0.209328	0.204226	0.201578	0.193639	0.190998	0.1857	0.180411	0.177762
sol-gel derived +2.5% SiO2		Eggshell	Si - SiO2 nanoparticles	N/A	Hydrochloric Acid (HCl)	NaOH	Sol-gel + Dry mixing	300	800	N2	5	N/A	N/A		N/A	N/A	Fluidized	11mg	mild	300	N/A	N/A	N/A	650	5	15% CO2	N/A	800	5	100% N2	N/A	0.51325	0.415935	0.372265	0.340645	0.321073	0.294341	0.284556	0.270062	0.260268	0.250482	0.240885	0.235989	0.2311	0.228647	0.218862	0.214154	0.209265	0.206812
sol-gel derived +5% SiO2		Eggshell	Si - SiO2 nanoparticles	N/A	Hydrochloric Acid (HCl)	NaOH	Sol-gel + Dry mixing	300	800	N2	5	N/A	N/A		N/A	N/A	Fluidized	11mg	mild	300	N/A	N/A	N/A	650	5	15% CO2	N/A	800	5	100% N2	N/A	0.550593	0.501012	0.454772	0.414529	0.38051	0.349385	0.330937	0.318487	0.300032	0.284469	0.281357	0.272019	0.262901	0.259789	0.253564	0.247338	0.244226	0.24333
sol-gel derived +7.5% SiO2		Eggshell	Si - SiO2 nanoparticles	N/A	Hydrochloric Acid (HCl)	NaOH	Sol-gel + Dry mixing	300	800	N2	5	14.87	0.049783	6.69576	N/A	N/A	Fluidized	11mg	mild	300	N/A	N/A	N/A	650	5	15% CO2	N/A	800	5	100% N2	N/A	0.606391	0.566156	0.519687	0.482557	0.451659	0.420754	0.398966	0.389628	0.371173	0.35561	0.343388	0.33405	0.327825	0.3216	0.318487	0.306257	0.303144	0.293807
sol-gel derived +10% SiO2		Eggshell	Si - SiO2 nanoparticles	N/A	Hydrochloric Acid (HCl)	NaOH	Sol-gel + Dry mixing	300	800	N2	5	N/A	N/A		N/A	N/A	Fluidized	11mg	mild	300	N/A	N/A	N/A	650	5	15% CO2	N/A	800	5	100% N2	N/A	0.501201	0.428173	0.379418	0.333303	0.301683	0.270062	0.252935	0.240885	0.228647	0.214154	0.206812	0.199471	0.194582	0.19213	0.184789	0.182533	0.180088	0.177636
DryCaCe15	A dual functional sorbent/catalyst material for in-situ CO2 capture and conversion to ethylene production	Calcium Nitrate Tetrahydrate Ca(NO₃)₂·4H₂O	Ce - Ce(NO₃)₃·6H₂O	N/A	N/A	N/A	Dry mixing	5	900	Air	120	14.8268	0.0449	6.0566	N/A	N/A	TGA	200mg	mild	10	N/A	N/A	N/A	650	30	15% CO2	N/A	900	5	100% N2	N/A	0.28233	0.25262	0.2426	0.23437	0.21951	0.20967	0.20143	0.19982	0.19141	0.18318	0.17494	0.17011	0.16671	0.16188	0.15686	0.15346	0.14863	0.14523
WetCaCe15		Calcium Nitrate Tetrahydrate Ca(NO₃)₂·4H₂O	Ce - Ce(NO₃)₃·6H₂O	N/A	N/A	N/A	Wet mixing	5	900	Air	120	3.0726	0.0275	17.9001	N/A	N/A	TGA	200mg	mild	10	N/A	N/A	N/A	650	30	15% CO2	N/A	900	5	100% N2	N/A	0.17834	0.17673	0.17333	0.17011	0.16349	0.15848	0.1404	0.13539	0.13377	0.13539	0.13539	0.13216	0.13216	0.12876	0.12715	0.12715	0.12876	0.12375
CopCaCe15		Calcium Nitrate Tetrahydrate Ca(NO₃)₂·4H₂O	Ce - Ce(NO₃)₃·6H₂O	(NH4)2CO3	N/A	N/A	Precipitation	5	900	Air	120	7.0956	0.0452	12.7403	N/A	N/A	TGA	200mg	mild	10	N/A	N/A	N/A	650	30	15% CO2	N/A	900	5	100% N2	N/A	0.15346	0.14362	0.14201	0.1404	0.13861	0.137	0.13377	0.13216	0.13216	0.13037	0.13037	0.12554	0.12554	0.12214	0.12214	0.12053	0.12053	0.12375
SolCaCe15		Calcium Nitrate Tetrahydrate Ca(NO₃)₂·4H₂O	Ce - Ce(NO₃)₃·6H₂O	N/A	Citric acid (HOC(CO2H)(CH2CO2H)2)	N/A	Sol-gel	5	900	Air	120	6.5089	0.0283	8.69579	N/A	N/A	TGA	200mg	mild	10	N/A	N/A	N/A	650	30	15% CO2	N/A	900	5	100% N2	N/A	0.40924	0.40924	0.41747	0.43233	0.44718	0.46544	0.48853	0.505	0.51484	0.52325	0.52486	0.53149	0.53149	0.52809	0.52146	0.51001	0.49998	0.48853
Limestone	Biotemplating of Al2O3-Doped, CaO-Based Material from Bamboo Fiber for Efficient Solar Energy Storage	Limestone	N/A	N/A	N/A	N/A	N/A	N/A	800	Air	60	N/A	N/A		N/A	N/A	Fixed	200mg	mild	N/A	2000	N/A	N/A	850	5	100% CO2	2000	850	10	100% N2	2000	0.500296	0.415611	0.381739	0.340081	0.307222	0.284696	0.27115	0.259804	0.241851	0.215765
acid-treated limestone		Limestone	Al - Al(NO3)3·9H2O	N/A	Acetic Acid (CH₃COOH)	N/A	N/A	N/A	600	Air	60	N/A	N/A		N/A	N/A	Fixed	200mg	mild	N/A	2000	N/A	N/A	850	5	100% CO2	2000	850	10	100% N2	2000	0.722841	0.702515	0.660684	0.623425	0.583959	0.536541	0.484542	0.429165	0.404439	0.374966
BF0.5-Al		Limestone	Al - Al(NO3)3·9H2O	bamboo powder	Acetic Acid (CH₃COOH)	N/A	Template	N/A	600	Air	60	N/A	N/A		N/A	N/A	Fixed	200mg	mild	N/A	2000	N/A	N/A	850	5	100% CO2	2000	850	10	100% N2	2000	0.664243	0.673208	0.666859	0.647814	0.640341	0.6226	0.623724	0.621296	0.603554	0.585821
BF1-Al		Limestone	Al - Al(NO3)3·9H2O	bamboo powder	Acetic Acid (CH₃COOH)	N/A	Template	N/A	600	Air	60	N/A	N/A		N/A	N/A	Fixed	200mg	mild	N/A	2000	N/A	N/A	850	5	100% CO2	2000	850	10	100% N2	2000	0.666859	0.639037	0.637725	0.635116	0.619991	0.59609	0.580776	0.568268	0.552954	0.540446
BF2-Al		Limestone	Al - Al(NO3)3·9H2O	bamboo powder	Acetic Acid (CH₃COOH)	N/A	Template	N/A	600	Air	60	N/A	N/A		N/A	N/A	Fixed	200mg	mild	N/A	2000	N/A	N/A	850	5	100% CO2	2000	850	10	100% N2	2000	0.645786	0.635179	0.581743	0.572864	0.572864	0.549717	0.523089	0.507076	0.499942	0.4928
BF7-Al		Limestone	Al - Al(NO3)3·9H2O	bamboo powder	Acetic Acid (CH₃COOH)	N/A	Template	N/A	600	Air	60	N/A	N/A		N/A	N/A	Fixed	200mg	mild	N/A	2000	N/A	N/A	850	5	100% CO2	2000	850	10	100% N2	2000	0.402451	0.368469	0.332994	0.301439	0.277349	0.264652	0.268573	0.243179	0.228054	0.219277
BF2		Limestone	N/A	bamboo powder	Acetic Acid (CH₃COOH)	N/A	Template	N/A	600	Air	60	N/A	N/A		N/A	N/A	Fixed	200mg	mild	N/A	2000	N/A	N/A	850	5	100% CO2	2000	850	10	100% N2	2000	0.678802	0.660684	0.626811	0.588366	0.5467	0.513849	0.473196	0.442711	0.425779	0.421371
PBF2-Al		Limestone	Al - Al(NO3)3·9H2O	bamboo powder	Acetic Acid (CH₃COOH)	N/A	Template	N/A	600	Air	60	N/A	N/A		N/A	N/A	Fixed	200mg	mild	N/A	2000	N/A	N/A	850	5	100% CO2	2000	850	10	100% N2	2000	0.459831	0.385519	0.320446	0.267756	0.246125	0.236885	0.198943	0.182624	0.178891	0.175348
LA-FG from natural	Ca-looping process using wastes of marble powders and limestones for CO2 capture from real flue gas in the cement industry	limestone	N/A	N/A	N/A	N/A	Dry mixing	N/A	930	70%CO2 30%Air	7	3.63251	0.00796	4.38264	N/A	N/A	Fluidized	5000mg	severe	N/A	2500	N/A	N/A	700	5	Flue gas	2500	930	7	70%CO2 30%Air	2500	0.06553	0.03736	0.02944	0.02449	0.02153	0.01811	0.01658	0.0191	0.0191	0.01811
LB-FG from natural		limestone	N/A	N/A	N/A	N/A	Dry mixing	N/A	930	70%CO2 30%Air	7	4.46598	0.0147	6.5831	N/A	N/A	Fluidized	5000mg	severe	N/A	2500	N/A	N/A	700	5	Flue gas	2500	930	7	70%CO2 30%Air	2500	0.05221	0.03187	0.02108	0.02305	0.01955	0.01955	0.0191	0.01613	0.01856	0.01658
LC-FG from natural		limestone	N/A	N/A	N/A	N/A	Dry mixing	N/A	930	70%CO2 30%Air	7	21.1721	0.15987	15.102	N/A	N/A	Fluidized	5000mg	severe	N/A	2500	N/A	N/A	700	5	Flue gas	2500	930	7	70%CO2 30%Air	2500	0.20349	0.17874	0.14616	0.14221	0.12835	0.12142	0.12385	0.11548	0.09865	0.09721
LD-FG from natural		limestone	N/A	N/A	N/A	N/A	Dry mixing	N/A	930	70%CO2 30%Air	7	12.8497	0.06824	10.6213	N/A	N/A	Fluidized	5000mg	severe	N/A	2500	N/A	N/A	700	5	Flue gas	2500	930	7	70%CO2 30%Air	2500	0.08335	0.05563	0.04033	0.03682	0.02989	0.02746	0.02701	0.02647	0.02602	0.02449
WMVV-FG from industry		Mineral - Marble	N/A	N/A	N/A	N/A	Dry mixing	N/A	930	70%CO2 30%Air	7	22.9248	0.11589	10.1104	N/A	N/A	Fluidized	5000mg	severe	N/A	2500	N/A	N/A	700	5	Flue gas	2500	930	7	70%CO2 30%Air	2500	0.19161	0.17532	0.18918	0.18666	0.16497	0.15453	0.13276	0.118	0.10855	0.10063
WME-FG from industry		Mineral - Marble	N/A	N/A	N/A	N/A	Dry mixing	N/A	930	70%CO2 30%Air	7	16.2632	0.09807	12.0603	N/A	N/A	Fluidized	5000mg	severe	N/A	2500	N/A	N/A	700	5	Flue gas	2500	930	7	70%CO2 30%Air	2500	0.18918	0.18864	0.18126	0.17235	0.13825	0.10162	0.09523	0.07939	0.06553	0.06157
BAS(20%)CaO - Carb 600℃	Fabrication of robust CaO-based sorbent via entire utilization of MSW incineration bottom ash for CO2 capture	Slag - Bottom ash	N/A	N/A	Acetic Acid (CH₃COOH)	N/A	Wet mixing	N/A	600	Air	120	17.66	0.116	13.137	N/A	N/A	Fixed	500mg	mild	N/A	200	N/A	N/A	600	20	15% CO2	240	850	10	100% N2	200	0.09883	0.06988	0.06902	0.04867	0.05906	0.04867	0.03835	0.02968	0.02968	0.02882
BAS(20%)CaO - Carb 650℃		Slag - Bottom ash	N/A	N/A	Acetic Acid (CH₃COOH)	N/A	Wet mixing	N/A	600	Air	120	17.66	0.116	13.137	N/A	N/A	Fixed	500mg	mild	N/A	200	N/A	N/A	650	20	15% CO2	240	850	10	100% N2	200	0.16848	0.14942	0.13946	0.11832	0.11875	0.10879	0.10836	0.09883	0.0984	0.0984
BAS(20%)CaO - Carb 700℃		Slag - Bottom ash	N/A	N/A	Acetic Acid (CH₃COOH)	N/A	Wet mixing	N/A	600	Air	120	17.66	0.116	13.137	N/A	N/A	Fixed	500mg	mild	N/A	200	N/A	N/A	700	20	15% CO2	240	850	10	100% N2	200	0.25834	0.21126	0.19091	0.18102	0.14942	0.14075	0.12914	0.13989	0.13903	0.13946
BAS(20%)CaO - Carb 750℃		Slag - Bottom ash	N/A	N/A	Acetic Acid (CH₃COOH)	N/A	Wet mixing	N/A	600	Air	120	17.66	0.116	13.137	N/A	N/A	Fixed	500mg	mild	N/A	200	N/A	N/A	750	20	15% CO2	240	850	10	100% N2	200	0.24802	0.19005	0.1788	0.15938	0.1386	0.12864	0.11832	0.11875	0.12778	0.11875
BAS(20%)CaO - Cal 850℃		Slag - Bottom ash	N/A	N/A	Acetic Acid (CH₃COOH)	N/A	Wet mixing	N/A	600	Air	120	17.66	0.116	13.137	N/A	N/A	Fixed	500mg	mild	N/A	200	N/A	N/A	700	20	15% CO2	240	850	10	100% N2	200	0.25879	0.22963	0.20004	0.18958	0.14952	0.13993	0.13899	0.12946	0.13949	0.13949
BAS(20%)CaO - Cal 900℃		Slag - Bottom ash	N/A	N/A	Acetic Acid (CH₃COOH)	N/A	Wet mixing	N/A	600	Air	120	17.66	0.116	13.137	N/A	N/A	Fixed	500mg	mild	N/A	200	N/A	N/A	700	20	15% CO2	240	900	10	100% N2	200	0.26976	0.22191	0.11625	0.09619	0.09713	0.09165	0.09663	0.09071	0.08934	0.08984
A25-CaO		Slag - Bottom ash	N/A	N/A	Acetic Acid (CH₃COOH)	N/A	Acid treat	N/A	600	Air	120	8.32	0.017	4.08654	N/A	N/A	Fixed	500mg	mild	N/A	200	N/A	N/A	700	20	15% CO2	240	850	10	100% N2	200	0.21052	0.11987	0.11054	0.10077	0.09043	0.08992	0.07914	0.08066	0.07965	0.07039	0.07039	0.06105	0.06004	0.05027	0.05027	0.04926	0.04044	0.04044
BAS		Slag - Bottom ash	N/A	N/A	Acetic Acid (CH₃COOH)	N/A	Acid treat	N/A	600	Air	120	10.77	0.022	4.08542	N/A	N/A	Fixed	500mg	mild	N/A	200	N/A	N/A	700	20	15% CO2	240	850	10	100% N2	200	0.0204	0.01931	0.01982	0.01931	0.01982	0.01931	0.01982	0.01982	0.01931	0.01982
BAS(10WT%)CaO		Slag - Bottom ash	N/A	N/A	Acetic Acid (CH₃COOH)	N/A	Wet mixing	N/A	600	Air	120	16.15	0.091	11.2693	N/A	N/A	Fixed	500mg	mild	N/A	200	N/A	N/A	700	20	15% CO2	240	850	10	100% N2	200	0.24923	0.18064	0.16053	0.1394	0.13014	0.12913	0.11929	0.11879	0.10953	0.10953
BAS(20WT%)CaO		Slag - Bottom ash	N/A	N/A	Acetic Acid (CH₃COOH)	N/A	Wet mixing	N/A	600	Air	120	17.66	0.116	13.137	N/A	N/A	Fixed	500mg	mild	N/A	200	N/A	N/A	700	20	15% CO2	240	850	10	100% N2	200	0.26001	0.21001	0.1899	0.18064	0.15026	0.1394	0.1389	0.13014	0.1389	0.1389	0.1389	0.13991	0.1389	0.1394	0.12913	0.12913	0.12863	0.12863
BAS(30WT%)CaO		Slag - Bottom ash	N/A	N/A	Acetic Acid (CH₃COOH)	N/A	Wet mixing	N/A	600	Air	120	13.02	0.077	11.828	N/A	N/A	Fixed	500mg	mild	N/A	200	N/A	N/A	700	20	15% CO2	240	850	10	100% N2	200	0.23939	0.16002	0.12964	0.12913	0.10953	0.09925	0.08941	0.08992	0.08941	0.08891
Ca/Mg	Cigarette butt-assisted combustion synthesis of dolomite-derived sorbents with enhanced cyclic CO2 capturing capability for direct solar-driven calcium looping	Mineral - Dolomite	Mn - Mn(NO3)2	cigarette butt	Propionic Acid (CH3CH2CO2H)	N/A	Combustion	5	800	Air	60	38.7669	0.07834	4.04159	N/A	N/A	TGA	25mg	mild	20	N/A	N/A	N/A	650	30	15% CO2	N/A	850	5	100% N2	N/A	0.40146	0.38045	0.36392	0.34738	0.33188	0.31759	0.30656	0.29881	0.28779	0.28228	0.27677	0.27126	0.26798	0.26678	0.26127	0.26023	0.25576	0.25248
Ca/Mg-Mn1		Mineral - Dolomite	Mn - Mn(NO3)2	cigarette butt	Propionic Acid (CH3CH2CO2H)	N/A	Combustion	5	800	Air	60	23.13	0.05997	5.18548	N/A	N/A	TGA	25mg	mild	20	N/A	N/A	N/A	650	30	15% CO2	N/A	850	5	100% N2	N/A	0.37046	0.35513	0.34411	0.33515	0.32534	0.31759	0.30656	0.29985	0.29003	0.28228	0.27573	0.26902	0.26247	0.25472	0.24921	0.24594	0.24146	0.23819
Ca/Mg-Mn3		Mineral - Dolomite	Mn - Mn(NO3)2	cigarette butt	Propionic Acid (CH3CH2CO2H)	N/A	Combustion	5	800	Air	60	47.61	0.1104	4.63768	N/A	N/A	TGA	25mg	mild	20	N/A	N/A	N/A	650	30	15% CO2	N/A	850	5	100% N2	N/A	0.35841	0.35617	0.35513	0.35066	0.34842	0.34514	0.3429	0.34067	0.34067	0.3386	0.33636	0.33636	0.33412	0.33412	0.33188	0.33085	0.32964	0.32758
Ca/Mg-Mn5		Mineral - Dolomite	Mn - Mn(NO3)2	cigarette butt	Propionic Acid (CH3CH2CO2H)	N/A	Combustion	5	800	Air	60	31.4925	0.05891	3.74121	N/A	N/A	TGA	25mg	mild	20	N/A	N/A	N/A	650	30	15% CO2	N/A	850	5	100% N2	N/A	0.31311	0.30433	0.29881	0.29434	0.29227	0.28452	0.27901	0.27453	0.26454	0.25696	0.24921	0.2437	0.23698	0.23044	0.22493	0.22165	0.21718	0.21494
Ca/Mg-Mn10		Mineral - Dolomite	Mn - Mn(NO3)2	cigarette butt	Propionic Acid (CH3CH2CO2H)	N/A	Combustion	5	800	Air	60	39.1711	0.07687	3.92484	N/A	N/A	TGA	25mg	mild	20	N/A	N/A	N/A	650	30	15% CO2	N/A	850	5	100% N2	N/A	0.23268	0.23044	0.22596	0.22269	0.22165	0.21941	0.21718	0.2127	0.2127	0.20943	0.20615	0.20288	0.19961	0.19737	0.19289	0.19289	0.19065	0.18859
Ca/Mg-Mn5-Cu5		Mineral - Dolomite	Cu/Mn - Cu(NO3)2·3H2O, Mn(NO3)2	cigarette butt	Propionic Acid (CH3CH2CO2H)	N/A	Combustion	5	800	Air	60	8.97797	0.02665	5.93675	N/A	N/A	TGA	25mg	mild	20	N/A	N/A	N/A	650	30	15% CO2	N/A	850	5	100% N2	N/A	0.24145	0.18939	0.15499	0.13328	0.12122	0.11095	0.10348	0.09717	0.0932	0.08861	0.08573	0.08176	0.08114	0.07888	0.07772	0.076	0.07546	0.07312
Ca/Mg-Mn5-Fe5		Mineral - Dolomite	Fe/Mn - Fe(NO3)3·9H2O, Mn(NO3)2	cigarette butt	Propionic Acid (CH3CH2CO2H)	N/A	Combustion	5	800	Air	60	19.1249	0.04294	4.49049	N/A	N/A	TGA	25mg	mild	20	N/A	N/A	N/A	650	30	15% CO2	N/A	850	5	100% N2	N/A	0.25577	0.24776	0.23974	0.23235	0.22542	0.21912	0.21282	0.20768	0.20426	0.19912	0.19507	0.19165	0.1911	0.19056	0.18877	0.18877	0.18706	0.18651
Ca/Mg-Mn5-Co5		Mineral - Dolomite	Co/Mn - Co(NO3)2·6H2O, Mn(NO3)2	cigarette butt	Propionic Acid (CH3CH2CO2H)	N/A	Combustion	5	800	Air	60	25.3702	0.05438	4.28693	N/A	N/A	TGA	25mg	mild	20	N/A	N/A	N/A	650	30	15% CO2	N/A	850	5	100% N2	N/A	0.27126	0.26037	0.25118	0.24379	0.23577	0.23002	0.22488	0.21912	0.2157	0.21282	0.21056	0.20714	0.20542	0.20426	0.202	0.20029	0.20029	0.19741
20Ni-CaO	Development of dual-functional materials for integrated CO2 capture and utilization by dry reforming of CH4	Calcium Nitrate Tetrahydrate Ca(NO₃)₂·4H₂O	Ni - Ni(NO3)2·6H2O	N/A	Citric acid (HOC(CO2H)(CH2CO2H)2)	N/A	Sol-gel	N/A	850	Air	240	10.3461	0.03828	7.39989	N/A	0.411	TGA	8mg	mild	N/A	N/A	N/A	N/A	720	30	15% CO2	N/A	720	30	100% N2	N/A	0.59955	0.59814	0.59311	0.58527	0.58004	0.58265	0.57763	0.57361	0.56858	0.56978	0.56214	0.55953	0.55571	0.54666	0.5362	0.52736	0.51951	0.50926
10Ni-CaO-CaZrO3		Calcium Nitrate Tetrahydrate Ca(NO₃)₂·4H₂O	Ni/Zr - Zr(NO3)4·5H2O, Ni(NO3)2·6H2O	N/A	Citric acid (HOC(CO2H)(CH2CO2H)2)	N/A	Sol-gel	N/A	850	Air	240	14.5758	0.06804	9.33602	N/A	0.579	TGA	8mg	mild	N/A	N/A	N/A	N/A	720	30	15% CO2	N/A	720	30	100% N2	N/A	0.48473	0.48473	0.48593	0.48352	0.48473	0.48211	0.48211	0.48211	0.4795	0.48091	0.48091	0.4795	0.48091	0.48091	0.4795	0.47568	0.47306	0.47568
10Ni-CaO-CeO2		Calcium Nitrate Tetrahydrate Ca(NO₃)₂·4H₂O	Ce/Ni - Ce(NO3)3·6H2O), Ni(NO3)2·6H2O	N/A	Citric acid (HOC(CO2H)(CH2CO2H)2)	N/A	Sol-gel	N/A	850	Air	240	14.7369	0.07315	9.92746	N/A	0.401	TGA	8mg	mild	N/A	N/A	N/A	N/A	720	30	15% CO2	N/A	720	30	100% N2	N/A	0.50021	0.49639	0.49116	0.48855	0.48995	0.48734	0.48995	0.48593	0.48593	0.48352	0.46924	0.47568	0.47186	0.46924	0.46924	0.46804	0.47065	0.46804
5Ni-Zr/CaO/SBA		Calcium Acetate Ca(CH3COO)2.H2O	Si/Ni - SBA-15, Ni(NO3)2·6H2O	N/A	N/A	N/A	Impregnation	N/A	850	Air	240	28.0341	0.12269	8.75291	N/A	0.214	TGA	8mg	mild	N/A	N/A	N/A	N/A	720	30	15% CO2	N/A	720	30	100% N2	N/A	0.28746	0.28887	0.28746	0.28505	0.28364	0.28103	0.27721	0.27077	0.27459	0.26957	0.26816	0.26172	0.26172	0.25529	0.25408	0.25006	0.24624	0.24363
10Ni-CaO-Ca5Al6O14		Calcium Nitrate Tetrahydrate Ca(NO₃)₂·4H₂O	Al/Ni - Al(NO3)3·9H2O, Ni(NO3)2·6H2O	N/A	Citric acid (HOC(CO2H)(CH2CO2H)2)	N/A	Sol-gel	N/A	850	Air	240	14.9475	0.07403	9.90534	N/A	0.407	TGA	8mg	mild	N/A	N/A	N/A	N/A	720	30	15% CO2	N/A	720	30	100% N2	N/A	0.46924	0.49639	0.50403	0.50664	0.50785	0.50664	0.50282	0.50544	0.50142	0.50142	0.50403	0.50282	0.50544	0.499	0.50142	0.50142	0.50021	0.4976
Zr/Ca=0:10	Electrospun Zr-Doped CaO Sorbent for CO2 Capture	Calcium Acetylacetonate Ca(C5H7O2)2	Zr - Zr(C5H7O2)4 (ZrAA)	N/A	N/A	Polyacrylonitrile (PAN), dimethylformamide	electrospinning	1	800	Air	60	31	N/A		74	N/A	TGA	N/A	mild	N/A	N/A	15%CO2	620	620	30	15% CO2	N/A	800	20	100% N2	N/A	0.720703	0.665465	0.61526	0.574875	0.547256	0.521724	0.495455	0.481952	0.467468	0.453965	0.443654	0.432484	0.423891	0.417017	0.40867	0.397991	0.393449	0.388662
Zr/Ca=1:10		Calcium Acetylacetonate Ca(C5H7O2)2	Zr - Zr(C5H7O2)4 (ZrAA)	N/A	N/A	Polyacrylonitrile (PAN), dimethylformamide	electrospinning	1	800	Air	60	79	N/A		15	N/A	TGA	N/A	mild	N/A	N/A	15%CO2	620	620	30	15% CO2	N/A	800	20	100% N2	N/A	0.624344	0.615996	0.597707	0.573893	0.552412	0.529948	0.514481	0.501347	0.489195	0.480602	0.472623	0.465381	0.458752	0.453965	0.447459	0.442918	0.43813	0.433589
Zr/Ca=2:10		Calcium Acetylacetonate Ca(C5H7O2)2	Zr - Zr(C5H7O2)4 (ZrAA)	N/A	N/A	Polyacrylonitrile (PAN), dimethylformamide	electrospinning	1	800	Air	60	N/A	N/A		N/A	N/A	TGA	N/A	mild	N/A	N/A	15%CO2	620	620	30	15% CO2	N/A	800	20	100% N2	N/A	0.531298	0.529948	0.526879	0.525161	0.522706	0.51755	0.514481	0.508589	0.503066	0.496069	0.490913	0.486494	0.481584	0.474342	0.472992	0.46845	0.464644	0.460471
Zr/Ca=3:10		Calcium Acetylacetonate Ca(C5H7O2)2	Zr - Zr(C5H7O2)4 (ZrAA)	N/A	N/A	Polyacrylonitrile (PAN), dimethylformamide	electrospinning	1	800	Air	60	N/A	N/A		N/A	N/A	TGA	N/A	mild	N/A	N/A	15%CO2	620	620	30	15% CO2	N/A	800	20	100% N2	N/A	0.462926	0.461208	0.458752	0.457034	0.454947	0.452247	0.452247	0.44881	0.444636	0.442549	0.440831	0.436657	0.434325	0.431134	0.428433	0.426715	0.423891	0.421436
900℃		Calcium Acetylacetonate Ca(C5H7O2)2	Zr - Zr(C5H7O2)4 (ZrAA)	N/A	N/A	Polyacrylonitrile (PAN), dimethylformamide	electrospinning	1	800	Air	60	79	N/A		15	N/A	TGA	N/A	mild	N/A	N/A	15%CO2	620	620	30	15% CO2	N/A	800	20	100% N2	N/A	0.528048	0.524322	0.518201	0.512745	0.506292	0.497909	0.489726	0.480744	0.47276	0.464178	0.45666	0.450339	0.44322	0.439428	0.434638	0.431112	0.427519	0.425656
1000℃		Calcium Acetylacetonate Ca(C5H7O2)2	Zr - Zr(C5H7O2)4 (ZrAA)	N/A	N/A	Polyacrylonitrile (PAN), dimethylformamide	electrospinning	1	800	Air	60	79	N/A		15	N/A	TGA	N/A	mild	N/A	N/A	15%CO2	620	620	30	15% CO2	N/A	800	20	100% N2	N/A	0.524521	0.517403	0.489925	0.462115	0.442156	0.426056	0.414745	0.405497	0.39778	0.389397	0.382477	0.377022	0.371766	0.367375	0.364248	0.360722	0.35673	0.353603
50%CO2		Calcium Acetylacetonate Ca(C5H7O2)2	Zr - Zr(C5H7O2)4 (ZrAA)	N/A	N/A	Polyacrylonitrile (PAN), dimethylformamide	electrospinning	1	800	Air	60	79	N/A		15	N/A	TGA	N/A	mild	N/A	N/A	15%CO2	620	620	30	15% CO2	N/A	800	20	100% N2	N/A	0.529759	0.526716	0.523937	0.519636	0.516394	0.511432	0.505808	0.498464	0.492245	0.484503	0.476101	0.469815	0.464191	0.45903	0.454333	0.450429	0.44593	0.442688
100%CO2		Calcium Acetylacetonate Ca(C5H7O2)2	Zr - Zr(C5H7O2)4 (ZrAA)	N/A	N/A	Polyacrylonitrile (PAN), dimethylformamide	electrospinning	1	800	Air	60	79	N/A		15	N/A	TGA	N/A	mild	N/A	N/A	15%CO2	620	620	30	15% CO2	N/A	800	20	100% N2	N/A	0.526054	0.522812	0.517651	0.513549	0.505411	0.498067	0.490723	0.481261	0.471536	0.461413	0.45387	0.44507	0.437925	0.431242	0.425883	0.421318	0.418936	0.415958
Ca85/Zr15-SG at 900℃	Facile, time-saving cigarette butt-assisted combustion synthesis of modified CaO-based sorbents for high-temperature CO2 capture	Calcium Nitrate Tetrahydrate Ca(NO₃)₂·4H₂O	Zr - Zr(NO3)4·5H2O	N/A	N/A	Ethanol solution	Sol-gel	N/A	900	Air	120	10.06	0.012	2.38569	N/A	N/A	TGA	10mg	severe	N/A	N/A	N/A	N/A	650	20	15% CO2	N/A	850	10	15% CO2	N/A	0.42853	0.4665	0.47267	0.47267	0.47884	0.48501	0.48501	0.48501	0.48833	0.48833	0.48833	0.48833	0.47884	0.47552	0.46935	0.4665	0.45986
Ca85/Zr15-CAC at 900℃		Calcium Nitrate Tetrahydrate Ca(NO₃)₂·4H₂O	Zr - Zr(NO3)4·5H2O	cigarette butt	N/A	N/A	Combustion	N/A	900	Air	120	5.93	0.009	3.03541	N/A	N/A	TGA	10mg	severe	N/A	N/A	N/A	N/A	650	20	15% CO2	N/A	850	10	15% CO2	N/A	0.29992	0.30941	0.30277	0.29992	0.29375	0.2966	0.29375	0.28711	0.29043	0.28711	0.28711	0.28094	0.27761	0.27477	0.27477	0.27145	0.27761
Ca85/Zr15-WM at 900℃		Calcium Nitrate Tetrahydrate Ca(NO₃)₂·4H₂O	Zr - Zr(NO3)4·5H2O	N/A	N/A	N/A	Wet mixing	N/A	900	Air	120	0.62	0.001	3.22581	N/A	N/A	TGA	10mg	severe	N/A	N/A	N/A	N/A	650	20	15% CO2	N/A	850	10	15% CO2	N/A	0.02656	0.03273	0.02988	0.02656	0.03273	0.03273	0.02988	0.03273	0.03273	0.03273	0.03273	0.03605	0.03605	0.03605	0.03605	0.03937	0.03937
Ca(OH)2 at 900℃		Ca(OH)2	N/A	N/A	N/A	N/A	N/A	N/A	900	Air	120	3.9	0.005	2.5641	N/A	N/A	TGA	10mg	severe	N/A	N/A	N/A	N/A	650	20	15% CO2	N/A	850	10	15% CO2	N/A	0.56379	0.48216	0.41619	0.37823	0.35972	0.33741	0.32792	0.31558	0.29992	0.27761	0.27761	0.27145	0.26195	0.25911	0.25578	0.24961	0.24012
CAC at 900℃		Calcium Nitrate Tetrahydrate Ca(NO₃)₂·4H₂O	Zr - Zr(NO3)4·5H2O	cigarette butt	N/A	N/A	Combustion	N/A	900	Air	120	5.93	0.009	3.03541	N/A	N/A	TGA	10mg	severe	N/A	N/A	N/A	N/A	650	20	15% CO2	N/A	850	10	15% CO2	N/A	0.3019	0.30731	0.30278	0.29824	0.29561	0.29371	0.28845	0.28742	0.28742	0.28654	0.28391	0.27938	0.27587	0.27587	0.27221	0.26856	0.27762
CAC at 750℃		Calcium Nitrate Tetrahydrate Ca(NO₃)₂·4H₂O	Zr - Zr(NO3)4·5H2O	cigarette butt	N/A	N/A	Combustion	N/A	750	Air	120	10.75	0.019	3.53488	N/A	N/A	TGA	10mg	severe	N/A	N/A	N/A	N/A	650	20	15% CO2	N/A	850	10	15% CO2	N/A	0.48149	0.47257	0.45634	0.44551	0.43484	0.42489	0.41685	0.40881	0.40427	0.39798	0.39521	0.38804	0.38	0.37107	0.36654	0.36113	0.3566
CAC at 600℃		Calcium Nitrate Tetrahydrate Ca(NO₃)₂·4H₂O	Zr - Zr(NO3)4·5H2O	cigarette butt	N/A	N/A	Combustion	N/A	600	Air	120	4.2	0.008	3.80952	N/A	N/A	TGA	10mg	severe	N/A	N/A	N/A	N/A	650	20	15% CO2	N/A	850	10	15% CO2	N/A	0.41948	0.40149	0.38716	0.37912	0.37458	0.3683	0.36201	0.35572	0.35221	0.34768	0.34504	0.34504	0.33247	0.32881	0.32164	0.31448	0.30819
Ca95/Zr5-CAC 750℃		Calcium Nitrate Tetrahydrate Ca(NO₃)₂·4H₂O	Zr - Zr(NO3)4·5H2O	cigarette butt	N/A	N/A	Combustion	N/A	750	Air	120	11.53	0.01889	3.27666	N/A	N/A	TGA	10mg	severe	N/A	N/A	N/A	N/A	650	20	15% CO2	N/A	850	10	15% CO2	N/A	0.56848	0.51297	0.47126	0.44159	0.42177	0.40686	0.39592	0.38307	0.37117	0.36516	0.35531	0.35039	0.34437	0.33945	0.33549	0.32851	0.32756
Ca90/Zr10-CAC 750℃		Calcium Nitrate Tetrahydrate Ca(NO₃)₂·4H₂O	Zr - Zr(NO3)4·5H2O	cigarette butt	N/A	N/A	Combustion	N/A	750	Air	120	10.475	0.01487	2.83914	N/A	N/A	TGA	10mg	severe	N/A	N/A	N/A	N/A	650	20	15% CO2	N/A	850	10	15% CO2	N/A	0.55152	0.53566	0.50599	0.48316	0.46032	0.4554	0.44747	0.43858	0.43161	0.42573	0.41671	0.41274	0.4059	0.39989	0.39497	0.39004	0.38498
Ca85/Zr15-CAC 750℃		Calcium Nitrate Tetrahydrate Ca(NO₃)₂·4H₂O	Zr - Zr(NO3)4·5H2O	cigarette butt	N/A	N/A	Combustion	N/A	750	Air	120	10.7471	0.01894	3.52466	N/A	N/A	TGA	10mg	severe	N/A	N/A	N/A	N/A	650	20	15% CO2	N/A	850	10	15% CO2	N/A	0.48015	0.46825	0.45349	0.44556	0.43462	0.42177	0.41479	0.40782	0.40385	0.39497	0.39401	0.38799	0.37815	0.36912	0.36516	0.36119	0.35326
Ca75/Zr25-CAC 750℃		Calcium Nitrate Tetrahydrate Ca(NO₃)₂·4H₂O	Zr - Zr(NO3)4·5H2O	cigarette butt	N/A	N/A	Combustion	N/A	750	Air	120	13.887	0.03427	4.93554	N/A	N/A	TGA	10mg	severe	N/A	N/A	N/A	N/A	650	20	15% CO2	N/A	850	10	15% CO2	N/A	0.37117	0.36324	0.35231	0.34643	0.34246	0.3374	0.33344	0.32851	0.32947	0.32551	0.32263	0.32263	0.31662	0.31758	0.31566	0.31265	0.31566
pellet		Calcium Nitrate Tetrahydrate Ca(NO₃)₂·4H₂O	Zr - Zr(NO3)4·5H2O	cigarette butt	N/A	N/A	Combustion	N/A	750	Air	120	N/A	N/A		N/A	N/A	TGA	10mg	severe	N/A	N/A	N/A	N/A	650	20	15% CO2	N/A	850	10	15% CO2	N/A	0.34175	0.33611	0.32714	0.3179	0.30508	0.29765	0.28867	0.28303	0.27765	0.2738	0.26841	0.26662	0.26303	0.25918	0.25559	0.2538	0.24816
powder		Calcium Nitrate Tetrahydrate Ca(NO₃)₂·4H₂O	Zr - Zr(NO3)4·5H2O	cigarette butt	N/A	N/A	Combustion	N/A	750	Air	120	N/A	N/A		N/A	N/A	TGA	10mg	severe	N/A	N/A	N/A	N/A	650	20	15% CO2	N/A	850	10	15% CO2	N/A	0.37278	0.36534	0.35816	0.35073	0.34714	0.34175	0.33611	0.33432	0.33252	0.33252	0.32714	0.32714	0.32149	0.32329	0.32149	0.3179	0.3197
Ca-lime	A g-C3N4 nanotube assisted and (Ce-Mg) co-doped limestone-derived sorbent: Bidirectional diffusion channels and double vacancy mechanism constructed for CO2 capture	limestone	N/A	N/A	N/A	N/A	Wet mixing	N/A	900	Air	20	7.78	0.057	14.653	N/A	N/A	TGA	0.5g	mild	N/A	N/A	N/A	N/A	650	40	20% CO2	N/A	900	20	100% Air	N/A	0.55357	0.50742	0.4679	0.45038	0.40638	0.3801	0.35362	0.33395	0.30981	0.29872	0.29326	0.27029	0.2625	0.25822	0.25374	0.23953	0.23622	0.23077
Ca-CM 4%/6%		limestone	Ce/Mg- Mg(NO3)2·6 H2O, Ce(NO3)3·6 H2O	N/A	N/A	Ethanol solution	Wet mixing	N/A	900	Air	20	N/A	N/A		N/A	N/A	TGA	0.5g	mild	N/A	N/A	N/A	N/A	650	40	20% CO2	N/A	900	20	100% Air	N/A	0.55123	0.54247	0.52709	0.51502	0.50411	0.49088	0.48426	0.47218	0.47218	0.4568	0.45252	0.44707	0.44259	0.43714	0.42624	0.42624	0.40969	0.40424
Ca-CM 5%/5%		limestone	Ce/Mg- Mg(NO3)2·6 H2O, Ce(NO3)3·6 H2O	N/A	N/A	Ethanol solution	Wet mixing	N/A	900	Air	20	16.08	0.085	10.5721	N/A	N/A	TGA	0.5g	mild	N/A	N/A	N/A	N/A	650	40	20% CO2	N/A	900	20	100% Air	N/A	0.58102	0.55026	0.53273	0.51735	0.51171	0.50528	0.49204	0.47997	0.47335	0.46576	0.46342	0.45797	0.44921	0.44707	0.43928	0.42838	0.41845	0.42721
Ca-CM 6%/4%		limestone	Ce/Mg- Mg(NO3)2·6 H2O, Ce(NO3)3·6 H2O	N/A	N/A	Ethanol solution	Wet mixing	N/A	900	Air	20	N/A	N/A		N/A	N/A	TGA	0.5g	mild	N/A	N/A	N/A	N/A	650	40	20% CO2	N/A	900	20	100% Air	N/A	0.51833	0.50742	0.49866	0.49088	0.48426	0.47666	0.47335	0.46576	0.45369	0.44707	0.43714	0.42935	0.435	0.42293	0.41417	0.41962	0.4019	0.39879
Ca-CM 5%		limestone	Ce/Mg- Mg(NO3)2·6 H2O, Ce(NO3)3·6 H2O	N/A	N/A	Ethanol solution	Wet mixing	N/A	900	Air	20	N/A	N/A		N/A	N/A	TGA	0.5g	mild	N/A	N/A	N/A	N/A	650	40	20% CO2	N/A	900	20	100% Air	N/A	0.60374	0.55165	0.53428	0.49725	0.49618	0.45826	0.46358	0.44852	0.43434	0.43222	0.39731	0.38969	0.39306	0.39855	0.38969	0.37463	0.38544	0.35939
Ca-CM 10%		limestone	Ce/Mg- Mg(NO3)2·6 H2O, Ce(NO3)3·6 H2O	N/A	N/A	Ethanol solution	Wet mixing	N/A	900	Air	20	N/A	N/A		N/A	N/A	TGA	0.5g	mild	N/A	N/A	N/A	N/A	650	40	20% CO2	N/A	900	20	100% Air	N/A	0.57982	0.54722	0.53428	0.52011	0.51036	0.50593	0.49193	0.48094	0.47457	0.46695	0.46464	0.45826	0.44852	0.45064	0.44196	0.42885	0.4191	0.4191
Ca-CM 15%		limestone	Ce/Mg- Mg(NO3)2·6 H2O, Ce(NO3)3·6 H2O	N/A	N/A	Ethanol solution	Wet mixing	N/A	900	Air	20	N/A	N/A		N/A	N/A	TGA	0.5g	mild	N/A	N/A	N/A	N/A	650	40	20% CO2	N/A	900	20	100% Air	N/A	0.50717	0.49406	0.48856	0.47014	0.46464	0.45171	0.44852	0.43098	0.42991	0.41467	0.40723	0.39093	0.39518	0.39961	0.3865	0.38225	0.38101	0.37888
CN-0-CA-CM 5%/5%		limestone	Ce/Mg- Mg(NO3)2·6 H2O, Ce(NO3)3·6 H2O	N/A	N/A	Ethanol solution	Wet mixing	N/A	900	Air	20	N/A	N/A		N/A	N/A	TGA	0.5g	mild	N/A	N/A	N/A	N/A	650	40	20% CO2	N/A	900	20	100% Air	N/A	0.63863	0.58196	0.54949	0.53212	0.51826	0.48703	0.48124	0.45932	0.44774	0.43967	0.42106	0.41651	0.40141	0.39686	0.3921	0.38631	0.37369	0.3586
CN-40%-CA-CM 5%/5%		limestone	Ce/Mg- Mg(NO3)2·6 H2O, Ce(NO3)3·6 H2O	g-C3N4	N/A	Ethanol solution	Template	N/A	900	Air	20	10.34	0.076	14.7002	N/A	N/A	TGA	0.5g	mild	N/A	N/A	N/A	N/A	650	40	20% CO2	N/A	900	20	100% Air	N/A	0.58651	0.61319	0.60513	0.60968	0.583	0.55528	0.54722	0.55756	0.53563	0.53336	0.5044	0.48703	0.49634	0.47193	0.47897	0.48476	0.45456	0.46035
CN-50%-CA-CM 5%/5%		limestone	Ce/Mg- Mg(NO3)2·6 H2O, Ce(NO3)3·6 H2O	g-C3N4	N/A	Ethanol solution	Template	N/A	900	Air	20	14.47	0.083	11.472	N/A	N/A	TGA	0.5g	mild	N/A	N/A	N/A	N/A	650	40	20% CO2	N/A	900	20	100% Air	N/A	0.61898	0.66986	0.65704	0.66635	0.66407	0.67565	0.65373	0.64442	0.62932	0.61423	0.6074	0.60389	0.61195	0.58879	0.57969	0.58072	0.59127	0.57721
CN-60%-CA-CM 5%/5%		limestone	Ce/Mg- Mg(NO3)2·6 H2O, Ce(NO3)3·6 H2O	g-C3N4	N/A	Ethanol solution	Template	N/A	900	Air	20	8.53	0.062	14.5369	N/A	N/A	TGA	0.5g	mild	N/A	N/A	N/A	N/A	650	40	20% CO2	N/A	900	20	100% Air	N/A	0.54598	0.56583	0.57617	0.60037	0.61671	0.59127	0.59458	0.57617	0.56686	0.57617	0.53791	0.54598	0.53212	0.52302	0.53915	0.51826	0.53336	0.51826
CaZr	Highly robust ZrO2-stabilized CaO nanoadsorbent prepared via a facile one-pot MWCNT-template method for CO2 capture under realistic calcium looping conditions	Calcium Nitrate Tetrahydrate Ca(NO₃)₂·4H₂O	Zr - Zr(NO3)4·5H2O	N/A	N/A	N/A	Sol-gel	N/A	850	Air	90	1.75	0.0254	29.0286	42.6	N/A	TGA	N/A	severe	50	N/A	N/A	N/A	650	10	15% CO2	N/A	950	10	100% CO2	N/A	0.09127	0.06381	0.0508	0.04504	0.04141	0.03814	0.03488	0.03309	0.03131	0.02947	0.0284	0.02697	0.02656	0.02697	0.02656
CaZr-CNT2.5		Calcium Nitrate Tetrahydrate Ca(NO₃)₂·4H₂O	Zr - Zr(NO3)4·5H2O	MWCNT powder	N/A	N/A	Template	N/A	850	Air	90	2.53	0.02601	20.5613	38.1	N/A	TGA	N/A	severe	50	N/A	N/A	N/A	650	10	15% CO2	N/A	950	10	100% CO2	N/A	0.12811	0.10101	0.08437	0.0732	0.06595	0.0587	0.05549	0.05151	0.0486	0.04646	0.04504	0.04355	0.04212	0.04212	0.04141
CaZr-CNT5		Calcium Nitrate Tetrahydrate Ca(NO₃)₂·4H₂O	Zr - Zr(NO3)4·5H2O	MWCNT powder	N/A	N/A	Template	N/A	850	Air	90	6.03	0.0564	18.7065	27.7	N/A	TGA	N/A	severe	50	N/A	N/A	N/A	650	10	15% CO2	N/A	950	10	100% CO2	N/A	0.17939	0.14106	0.12121	0.11111	0.10351	0.09596	0.09127	0.08657	0.08402	0.08188	0.0811	0.07897	0.07825	0.0779	0.07712
CaZr-CNT10		Calcium Nitrate Tetrahydrate Ca(NO₃)₂·4H₂O	Zr - Zr(NO3)4·5H2O	MWCNT powder	N/A	N/A	Template	N/A	850	Air	90	4.99	0.06125	24.5491	28.1	N/A	TGA	N/A	severe	50	N/A	N/A	N/A	650	10	15% CO2	N/A	950	10	100% CO2	N/A	0.16132	0.1353	0.123	0.11759	0.11438	0.11183	0.10969	0.10749	0.10642	0.10535	0.10422	0.10208	0.10172	0.09953	0.09953
SHI-CaO -mild	Investigation of K2CO3-modified CaO sorbents for CO2 capture using in-situ X-ray diffraction	CaCO3	N/A	N/A	N/A	N/A	Impregnation	N/A	950	Air	180	10.1	0.081	16.0396	N/A	N/A	TGA	15mg	mild	50	N/A	N/A	N/A	650	20	15% CO2	N/A	900	10	100% N2	N/A	0.46458	0.41688	0.37254	0.33585	0.30466	0.28279	0.26246	0.24916	0.23448	0.22347	0.21185	0.20161	0.19152	0.18448	0.17822	0.17118	0.16583	0.16033
SHI-0.5KCaO -mild		CaCO3	K - K2CO3	N/A	N/A	N/A	Impregnation	N/A	950	Air	180	9.1	0.058	12.7473	N/A	N/A	TGA	15mg	mild	50	N/A	N/A	N/A	650	20	15% CO2	N/A	900	10	100% N2	N/A	0.32331	0.32102	0.31628	0.31245	0.30848	0.30313	0.30221	0.29441	0.29518	0.29136	0.28906	0.28662	0.28432	0.2805	0.27882	0.27576	0.27423	0.2727
SHI-1KCaO -mild		CaCO3	K - K2CO3	N/A	N/A	N/A	Impregnation	N/A	950	Air	180	4.1	0.011	5.36585	N/A	N/A	TGA	15mg	mild	50	N/A	N/A	N/A	650	20	15% CO2	N/A	900	10	100% N2	N/A	0.22424	0.22424	0.22118	0.22347	0.22271	0.225	0.22424	0.22271	0.22424	0.22347	0.22347	0.22347	0.22347	0.22347	0.22271	0.22347	0.22347	0.22271
SHI-5KCaO -mild		CaCO3	K - K2CO3	N/A	N/A	N/A	Impregnation	N/A	950	Air	180	4.8	0.011	4.58333	N/A	N/A	TGA	15mg	mild	50	N/A	N/A	N/A	650	20	15% CO2	N/A	900	10	100% N2	N/A	0.11905	0.11584	0.11033	0.11033	0.10957	0.10727	0.10498	0.10345	0.10254	0.10254	0.10422	0.10345	0.10422	0.10498	0.10498	0.10651	0.10651	0.11033
SHI-20KCaO -mild		CaCO3	K - K2CO3	N/A	N/A	N/A	Impregnation	N/A	950	Air	180	4.9	0.01	4.08163	N/A	N/A	TGA	15mg	mild	50	N/A	N/A	N/A	650	20	15% CO2	N/A	900	10	100% N2	N/A	0.10422	0.10727	0.10575	0.10498	0.10804	0.10804	0.10804	0.10804	0.10804	0.10804	0.10804	0.10804	0.10804	0.10804	0.1088	0.10804	0.10804	0.10804
SHI-CaO -harsh		CaCO3	N/A	N/A	N/A	N/A	Impregnation	N/A	950	Air	180	10.1	0.081	16.0396	N/A	N/A	TGA	15mg	severe	50	N/A	N/A	N/A	650	20	15% CO2	N/A	873	10	80%CO2	N/A	0.46327	0.23136	0.22015	0.20986	0.19957	0.18836	0.18125	0.17247	0.16293	0.1534	0.14704	0.13992	0.13281	0.12009	0.11691	0.11207	0.1098	0.1042
SHI-0.5KCaO -harsh		CaCO3	K - K2CO3	N/A	N/A	N/A	Impregnation	N/A	950	Air	180	9.1	0.058	12.7473	N/A	N/A	TGA	15mg	severe	50	N/A	N/A	N/A	650	20	15% CO2	N/A	873	10	80%CO2	N/A	0.57847	0.25119	0.20502	0.17807	0.16293	0.15112	0.14068	0.13281	0.12721	0.12327	0.12009	0.11616	0.11131	0.1098	0.10571	0.10571	0.1042	0.10177
SHI-1KCaO -harsh		CaCO3	K - K2CO3	N/A	N/A	N/A	Impregnation	N/A	950	Air	180	4.1	0.011	5.36585	N/A	N/A	TGA	15mg	severe	50	N/A	N/A	N/A	650	20	15% CO2	N/A	873	10	80%CO2	N/A	0.39106	0.30356	0.2368	0.20668	0.18836	0.17731	0.16687	0.15582	0.15022	0.14068	0.1375	0.13356	0.12963	0.12403	0.12085	0.11933	0.11767	0.11616
SHI-5KCaO -harsh		CaCO3	K - K2CO3	N/A	N/A	N/A	Impregnation	N/A	950	Air	180	4.8	0.011	4.58333	N/A	N/A	TGA	15mg	severe	50	N/A	N/A	N/A	650	20	15% CO2	N/A	873	10	80%CO2	N/A	0.45131	0.20274	0.15506	0.1534	0.14068	0.13356	0.12569	0.12009	0.11449	0.11298	0.10889	0.10571	0.10177	0.0986	0.09708	0.09542	0.09148	0.08906
SHI-20KCaO -harsh		CaCO3	K - K2CO3	N/A	N/A	N/A	Impregnation	N/A	950	Air	180	4.9	0.01	4.08163	N/A	N/A	TGA	15mg	severe	50	N/A	N/A	N/A	650	20	15% CO2	N/A	873	10	80%CO2	N/A	0.27904	0.16051	0.10738	0.10738	0.10177	0.10344	0.09708	0.09708	0.09784	0.09542	0.09542	0.09542	0.09542	0.09542	0.09466	0.09224	0.09072	0.0883
Raw	Metal- based eggshell particles prepared via successive incipient wetness impregnation method as a promoted sorbent for CO2 capturing in the calcium looping process	Eggshell	N/A	N/A	N/A	N/A	Impregnation	300	800	N2	5	1.6313	0.004235	5.19218	42	N/A	TGA	11.5mg	mild	300	N/A	N2	800	650	5	15% CO2	N/A	800	5	100% N2	N/A	0.29197	0.23558	0.2113	0.19604	0.17939	0.16775	0.16012	0.1549	0.14868	0.14346	0.13704	0.13203	0.13203	0.1256	0.1256	0.12039	0.12039	0.11657
2.5%Al		Eggshell	Al - Al(NO3)3·9H2O	N/A	N/A	N/A	Impregnation	300	800	N2	5	1.5832	0.003829	4.83704	40.8	N/A	TGA	11.5mg	mild	300	N/A	N2	800	650	5	15% CO2	N/A	800	5	100% N2	N/A	0.29719	0.25224	0.23177	0.2113	0.19845	0.18822	0.1832	0.17798	0.16273	0.16012	0.1525	0.14989	0.14467	0.14226	0.13704	0.13443	0.13203	0.12681
2.5%La		Eggshell	La - La(NO3)3·6 H2O	N/A	N/A	N/A	Impregnation	300	800	N2	5	2.0701	0.005971	5.7688	40.8	N/A	TGA	11.5mg	mild	300	N/A	N2	800	650	5	15% CO2	N/A	800	5	100% N2	N/A	0.37265	0.30481	0.26648	0.24842	0.22675	0.2113	0.20106	0.19725	0.17798	0.17156	0.16654	0.16012	0.15109	0.14607	0.14467	0.13443	0.13443	0.13203
2.5%Mg		Eggshell	Mg - Mg(NO3)2·6 H2O	N/A	N/A	N/A	Impregnation	300	800	N2	5	2.3911	0.006245	5.22354	39.4	N/A	TGA	11.5mg	mild	300	N/A	N2	800	650	5	15% CO2	N/A	800	5	100% N2	N/A	0.44429	0.37004	0.31625	0.28434	0.26648	0.2408	0.23317	0.22534	0.21651	0.20628	0.19986	0.18962	0.19083	0.18701	0.1832	0.17557	0.17297	0.17156
5%Mg		Eggshell	Mg - Mg(NO3)2·6 H2O	N/A	N/A	N/A	Impregnation	300	800	N2	5	3.5014	0.007519	4.29485	35.6	N/A	TGA	11.5mg	mild	300	N/A	N2	800	650	5	15% CO2	N/A	800	5	100% N2	N/A	0.53901	0.39833	0.34455	0.31124	0.28695	0.26387	0.25224	0.2408	0.23698	0.23177	0.21651	0.2127	0.2139	0.20869	0.20487	0.20247	0.20106	0.20106
10%Mg		Eggshell	Mg - Mg(NO3)2·6 H2O	N/A	N/A	N/A	Impregnation	300	800	N2	5	2.694	0.007323	5.43653	39.6	N/A	TGA	11.5mg	mild	300	N/A	N2	800	650	5	15% CO2	N/A	800	5	100% N2	N/A	0.58396	0.44188	0.40335	0.36622	0.33672	0.32147	0.31244	0.30602	0.28434	0.27913	0.26387	0.26127	0.24983	0.24722	0.23698	0.23437	0.23177	0.22795
LAC-C	MOF-derived nano CaO for highly efficient CO2 fast adsorption	Calcium Acetate Ca(CH3COO)2.H2O	organic ligand - LAC	N/A	N/A	anhydrous ethanol	Wet mixing	5	600/800	N2/Air	120/360	14.82	0.043	5.80297	125	N/A	TGA	10mg	mild	10	100	N2	750	750	20	30% CO2	100	750	30	100% N2	100	0.651904	0.674696	0.66674	0.638144	0.615568	0.583747	0.558806	0.530425	0.523545	0.491724	0.463342	0.440552
BTC-C		Calcium Acetate Ca(CH3COO)2.H2O	organic ligand - BTC	N/A	N/A	anhydrous ethanol	Wet mixing	5	600/800	N2/Air	120/360	23.92	0.066	5.51839	150	N/A	TGA	10mg	mild	10	100	N2	750	750	20	30% CO2	100	750	30	100% N2	100	0.727802	0.646314	0.581597	0.513224	0.440766	0.3954	0.357774	0.333908	0.331542	0.305526	0.294131	0.277145
ATPA-C		Calcium Acetate Ca(CH3COO)2.H2O	organic ligand - ATPA	N/A	N/A	DMF, anhydrous ethanol	Wet mixing	5	600/800	N2/Air	120/360	19.74	0.052	5.26849	325	N/A	TGA	10mg	mild	10	100	N2	750	750	20	30% CO2	100	750	30	100% N2	100	0.620083	0.582672	0.548701	0.499894	0.466782	0.420341	0.384005	0.357773	0.355408	0.342938	0.315847	0.307677
Ni/Ca	MxOy (M = Mg, Zr, La, Ce) modified Ni/CaO dual functional materials for combined CO2 capture and hydrogenation	Calcium Nitrate Tetrahydrate Ca(NO₃)₂·4H₂O	Ni - Ni(NO3)2·6H2O	(NH4)2CO3	Citric acid (HOC(CO2H)(CH2CO2H)2)	N/A	Precipitation	N/A	200/700	Air	120/300	15.7	0.1	12.7389	N/A	N/A	TGA	8mg	mild	N/A	100	Ar	650	650	30	10% CO2	100	650	90	100% Ar	100	0.432039	0.433819	0.425171	0.417794	0.410417	0.400242	0.393375	0.384217	0.376332	0.368955
Mg-Ni/Ca		Calcium Nitrate Tetrahydrate Ca(NO₃)₂·4H₂O	Mg/Ni - Mg(NO3)2·6H2O, Ni(NO3)2·6H2O	(NH4)2CO3	Citric acid (HOC(CO2H)(CH2CO2H)2)	N/A	Precipitation	N/A	200/700	Air	120/300	13.2	0.11	16.6667	N/A	N/A	TGA	8mg	mild	N/A	100	Ar	650	650	30	10% CO2	100	650	90	100% Ar	100	0.538365	0.529208	0.527427	0.526918	0.524629	0.522848	0.521322	0.520051	0.516743	0.513183
Zr-Ni/Ca		Calcium Nitrate Tetrahydrate Ca(NO₃)₂·4H₂O	Ni/Zr - Zr(NO3)4·5H2O, Ni(NO3)2·6H2O	(NH4)2CO3	Citric acid (HOC(CO2H)(CH2CO2H)2)	N/A	Precipitation	N/A	200/700	Air	120/300	13.7	0.12	17.5182	N/A	N/A	TGA	8mg	mild	N/A	100	Ar	650	650	30	10% CO2	100	650	90	100% Ar	100	0.514454	0.520051	0.519033	0.517761	0.514454	0.513183	0.510893	0.507586	0.505297	0.503516
La-Ni/Ca		Calcium Nitrate Tetrahydrate Ca(NO₃)₂·4H₂O	La/Ni - La(NO3)3·6H2O, Ni(NO3)2·6H2O	(NH4)2CO3	Citric acid (HOC(CO2H)(CH2CO2H)2)	N/A	Precipitation	N/A	200/700	Air	120/300	16	0.12	15	N/A	N/A	TGA	8mg	mild	N/A	100	Ar	650	650	30	10% CO2	100	650	90	100% Ar	100	0.588221	0.582116	0.580844	0.578555	0.576266	0.572451	0.569652	0.561513	0.562784	0.558206
Ce-Ni/Ca		Calcium Nitrate Tetrahydrate Ca(NO₃)₂·4H₂O	Ce/Ni - Ce(NO3)3·6H2O), Ni(NO3)2·6H2O	(NH4)2CO3	Citric acid (HOC(CO2H)(CH2CO2H)2)	N/A	Precipitation	N/A	200/700	Air	120/300	12.9	0.1	15.5039	N/A	N/A	TGA	8mg	mild	N/A	100	Ar	650	650	30	10% CO2	100	650	90	100% Ar	100	0.567872	0.561513	0.553627	0.54447	0.532514	0.521322	0.509367	0.494613	0.484184	0.472483
P-CaO	Silicon assisted synthesis of high-purity Ca3Al2O6 carrier towards scale-up of Ca-based carbon dioxide capture materials	CaCO3 -Precipitated	N/A	N/A	N/A	N/A	Dry mixing	N/A	900	Air	90	N/A	N/A		N/A	N/A	TGA	N/A	mild	N/A	N/A	N/A	N/A	650	30	15% CO2	N/A	800	10	100% Ar	N/A	0.59139	0.50231	0.42279	0.37347	0.34179	0.32056	0.30442	0.29157	0.27991	0.26945	0.26108	0.2539	0.24763	0.24224
A-CaO		CaCO3 -Precipitated	Al - Al(NO3)3·9H2O	N/A	N/A	NaOH	Dry mixing	N/A	900	Air	90	N/A	N/A		N/A	N/A	TGA	N/A	mild	N/A	N/A	N/A	N/A	650	30	15% CO2	N/A	800	10	100% Ar	N/A	0.5313	0.48617	0.45119	0.43296	0.4201	0.41114	0.39948	0.38722	0.37885	0.36959	0.36719	0.35942	0.35494	0.34956
SA-CaO		Ca(OH)2, Precipitated CaCO3 (PCC)	Al - Al(NO3)3·9H2O, TEOS	N/A	Oxalic Acid ((COOH)2)	N/A	Wet mixing	N/A	900	Air	90	N/A	N/A		N/A	N/A	TGA	N/A	mild	N/A	N/A	N/A	N/A	650	30	15% CO2	N/A	800	10	100% Ar	N/A	0.51845	0.51128	0.49693	0.48736	0.47511	0.46136	0.45	0.44013	0.43296	0.42997	0.4201	0.41682	0.41233	0.40277
CH	Strengthening performance of Al-stabilized, CaO-based CO2 sorbent pellets by the combination of impregnated layer solution combustion and graphite-moulding	Ca(OH)2	N/A	N/A	N/A	N/A	Combustion	N/A	800	Air	120	N/A	N/A		N/A	N/A	TGA	25mg	mild	20	N/A	N2	850	650	30	15% CO2	N/A	850	5	100% N2	N/A	0.47553	0.42729	0.40416	0.3907	0.37512	0.36167	0.35395	0.34534	0.33959	0.33188	0.32417	0.31645	0.31162	0.30678	0.29997	0.29619	0.29332	0.28652
Ca98/Al2		Calcium Nitrate Tetrahydrate Ca(NO₃)₂·4H₂O	Al - Al(NO3)3·9H2O	cigarette butts	N/A	N/A	Combustion	N/A	800	Air	120	N/A	N/A		N/A	N/A	TGA	25mg	mild	20	N/A	N2	850	650	30	15% CO2	N/A	850	5	100% N2	N/A	0.32311	0.31736	0.31056	0.30572	0.29619	0.29226	0.28742	0.28455	0.28561	0.28258	0.2788	0.27487	0.27684	0.27487	0.27306	0.27306	0.27306	0.272
Ca95/Al5		Calcium Nitrate Tetrahydrate Ca(NO₃)₂·4H₂O	Al - Al(NO3)3·9H2O	cigarette butts	N/A	N/A	Combustion	N/A	800	Air	120	N/A	N/A		N/A	N/A	TGA	25mg	mild	20	N/A	N2	850	650	30	15% CO2	N/A	850	5	100% N2	N/A	0.32795	0.31827	0.31056	0.3039	0.30194	0.29997	0.2971	0.2971	0.2971	0.29423	0.29332	0.29332	0.29513	0.29513	0.29619	0.2971	0.2971	0.29907
Ca90/Al10		Calcium Nitrate Tetrahydrate Ca(NO₃)₂·4H₂O	Al - Al(NO3)3·9H2O	cigarette butts	N/A	N/A	Combustion	N/A	800	Air	120	N/A	N/A		N/A	N/A	TGA	25mg	mild	20	N/A	N2	850	650	30	15% CO2	N/A	850	5	100% N2	N/A	0.33369	0.32704	0.32024	0.31449	0.31162	0.30965	0.30678	0.30572	0.30572	0.30285	0.30285	0.29997	0.29997	0.29801	0.29907	0.29619	0.29423	0.2971
Ca85/Al15		Calcium Nitrate Tetrahydrate Ca(NO₃)₂·4H₂O	Al - Al(NO3)3·9H2O	cigarette butts	N/A	N/A	Combustion	N/A	800	Air	120	N/A	N/A		N/A	N/A	TGA	25mg	mild	20	N/A	N2	850	650	30	15% CO2	N/A	850	5	100% N2	N/A	0.33369	0.32704	0.32024	0.31449	0.31162	0.30965	0.30678	0.30572	0.30572	0.30285	0.30285	0.29997	0.29997	0.29801	0.29907	0.29619	0.29423	0.2971
Ca75/Al25		Calcium Nitrate Tetrahydrate Ca(NO₃)₂·4H₂O	Al - Al(NO3)3·9H2O	cigarette butts	N/A	N/A	Combustion	N/A	800	Air	120	N/A	N/A		N/A	N/A	TGA	25mg	mild	20	N/A	N2	850	650	30	15% CO2	N/A	850	5	100% N2	N/A	0.13894	0.17568	0.19594	0.20653	0.21136	0.21605	0.21605	0.22089	0.22286	0.22376	0.22573	0.22482	0.22679	0.2277	0.22573	0.2286	0.2277	0.2277
Ca85/Al15-P 850℃		Calcium Nitrate Tetrahydrate Ca(NO₃)₂·4H₂O	Al - Al(NO3)3·9H2O	cigarette butts	N/A	graphite	Combustion	N/A	900	Air	120	N/A	N/A		N/A	N/A	TGA	25mg	mild	20	N/A	N2	850	650	30	15% CO2	N/A	850	5	100% N2	N/A	0.33204	0.33949	0.34555	0.34758	0.34758	0.34683	0.34555	0.34215	0.33608	0.33268	0.32927	0.32587	0.32321	0.3198	0.31576	0.31374	0.31033	0.30693
Ca85/Al15-P 900℃		Calcium Nitrate Tetrahydrate Ca(NO₃)₂·4H₂O	Al - Al(NO3)3·9H2O	cigarette butts	N/A	graphite	Combustion	N/A	900	Air	120	N/A	N/A		N/A	N/A	TGA	25mg	mild	20	N/A	N2	850	650	30	15% CO2	N/A	900	5	100% N2	N/A	0.35705	0.3645	0.35907	0.35364	0.35098	0.34683	0.34215	0.33736	0.33066	0.32661	0.32459	0.32182	0.31916	0.31374	0.30895	0.30224	0.29948	0.2982
Ca85/Al15-P 950℃		Calcium Nitrate Tetrahydrate Ca(NO₃)₂·4H₂O	Al - Al(NO3)3·9H2O	cigarette butts	N/A	graphite	Combustion	N/A	900	Air	120	N/A	N/A		N/A	N/A	TGA	25mg	mild	20	N/A	N2	850	650	30	15% CO2	N/A	950	5	100% N2	N/A	0.27926	0.28256	0.27787	0.27181	0.26298	0.2501	0.23861	0.22307	0.20956	0.19604	0.1838	0.17231	0.16284	0.15401	0.14528	0.13581	0.12836	0.11953
Na-0.15	Structure of Na Species in Promoted CaO-Based Sorbents and Their Effect on the Rate and Extent of the CO2 Uptake	CaCO3	Na - Na2CO3	N/A	N/A	N/A	Dry mixing	25	800	N2	10	2.9	0.01	6.89655	14	1.6	TGA	10mg	mild	25/ 10	175	N2	800	650	20	15% CO2	200	800	5	100% N2	200	0.68651	0.66219	0.61788	0.58202	0.55358	0.53153	0.50928	0.49238	0.47878	0.46497	0.45549	0.44601	0.43859	0.42808	0.42272	0.41654	0.40912	0.40376
BM-CaCO3		CaCO3	N/A	N/A	N/A	N/A	Dry mixing	25	800	N2	10	6.9	0.029	8.4058	15	0.4	TGA	10mg	mild	25/ 10	175	N2	800	650	20	15% CO2	200	800	5	100% N2	200	0.69063	0.57048	0.4693	0.39964	0.35533	0.32689	0.30567	0.29001	0.27723	0.26981	0.2626	0.25827	0.25085	0.2457	0.24364	0.24137	0.23828	0.23828
Na-2		CaCO3	Na - Na2CO3	N/A	N/A	N/A	Dry mixing	25	800	N2	10	1.9	0.007	7.36842	14	5.7	TGA	10mg	mild	25/ 10	175	N2	800	650	20	15% CO2	200	800	5	100% N2	200	0.50619	0.37429	0.32483	0.29104	0.26672	0.24982	0.23519	0.22571	0.21293	0.20551	0.19706	0.18758	0.1814	0.17398	0.16759	0.16224	0.15811	0.15708
Na-1		CaCO3	Na - Na2CO3	N/A	N/A	N/A	Dry mixing	25	800	N2	10	1.3	0.008	12.3077	N/A	N/A	TGA	10mg	mild	25/ 10	175	N2	800	650	20	15% CO2	200	800	5	100% N2	200	0.29949	0.22344	0.19397	0.18017	0.16862	0.16553	0.16121	0.15708	0.15399	0.15276	0.14863	0.14967	0.1476	0.14554	0.14554	0.14554	0.14554	0.14328
deP-CFS(FA)	Synthesis of a CaO-Fe2O3-SiO2 composite from a dephosphorization slag for adsorption of CO2	Slag - dephosphorization slag	N/A	N/A	Formic Acid (HCOOH)	P123	Acid treat	2	600	Air	240	59.1	0.2	6.76819	N/A	N/A	TGA	10mg	mild	N/A	50	N2	750	700	150	10% CO2	50	750	60	100% N2	50	0.15559	0.14553	0.13938	0.13764	0.13298	0.12932	0.13006	0.12688	0.12662	0.12418
deP-CFS(woP123)		Slag - dephosphorization slag	N/A	N/A	Formic Acid (HCOOH)	N/A	Acid treat	2	600	Air	240	44.4	0.11	4.95495	N/A	N/A	TGA	10mg	mild	N/A	50	N2	750	700	150	10% CO2	50	750	60	100% N2	50	0.16203	0.14662	0.13895
deP-CFS(HCl)		Slag - dephosphorization slag	N/A	N/A	Hydrochloric Acid (HCl)	P123	Acid treat	2	600	Air	240	9.5	0.05	10.5263	N/A	N/A	TGA	10mg	mild	N/A	50	N2	750	700	150	10% CO2	50	750	60	100% N2	50	0.03088	0.02388	0.01718
deP-CFS(HNO3)		Slag - dephosphorization slag	N/A	N/A	Nitric Acid (HNO3)	P123	Acid treat	2	600	Air	240	14.8	0.06	8.10811	N/A	N/A	TGA	10mg	mild	N/A	50	N2	750	700	150	10% CO2	50	750	60	100% N2	50	0.00683	0.00446	0.00549
Raw deP-Slag		Slag - dephosphorization slag	N/A	N/A	N/A	N/A	N/A	2	600	Air	240	N/A	N/A		N/A	N/A	TGA	10mg	mild	N/A	50	N2	750	700	150	10% CO2	50	750	60	100% N2	50	0.00446	0.00245	0.00379
CaO	Synthesis of a composite Fe–CaO-based sorbent/catalyst by mechanical mixing for CO2 capture and H2 production: An examination on CaO carbonation and tar reforming performance	Calcium Acetate Ca(CH3COO)2.H2O	N/A	N/A	N/A	N/A	N/A	N/A	900	Air	120	N/A	N/A		N/A	210-300	TGA	8mg	severe	20	N/A	N/A	N/A	750	30	25% CO2	N/A	880	10	25% CO2	N/A	0.70832	0.64162	0.63906	0.62	0.60828	0.58409	0.57237	0.56027	0.53902	0.52949	0.5152	0.50091	0.48405	0.46243	0.45071	0.43385	0.41956	0.40783
CaO-CA		CaO	Al - Al(NO3)3·9H2O	N/A	N/A	N/A	Wet mixing	N/A	550/1000	Air	60/60	N/A	N/A		58.3	210-300	TGA	8mg	severe	20	N/A	N/A	N/A	750	30	25% CO2	N/A	880	10	25% CO2	N/A	0.49834	0.48882	0.49615	0.50311	0.50567	0.50311	0.50787	0.50311	0.50311	0.50567	0.50311	0.50091	0.50311	0.50091	0.50091	0.49615	0.49834	0.50091
Fe/CaO		CaO	N/A	Fe(C2H3O2)2	N/A	N/A	Dry mixing	N/A	750	Air	240	N/A	N/A		59.4	210-300	TGA	8mg	severe	20	N/A	N/A	N/A	750	30	25% CO2	N/A	880	10	25% CO2	N/A	0.74166	0.69146	0.66288	0.64639	0.6321	0.61524	0.59875	0.58189	0.54855	0.5152	0.49615	0.48149	0.46976	0.46023	0.45291	0.44118	0.43165	0.42432
Fe/CaO-CA		CaO	Al - Al(NO3)3·9H2O	Fe(C2H3O2)2	N/A	N/A	Dry mixing	N/A	750	Air	240	N/A	N/A		48.4	210-300	TGA	8mg	severe	20	N/A	N/A	N/A	750	30	25% CO2	N/A	880	10	25% CO2	N/A	0.66068	0.64382	0.62953	0.61048	0.60351	0.59142	0.57713	0.58189	0.56504	0.5676	0.55331	0.55075	0.55075	0.54598	0.54598	0.54122	0.53902	0.53645
Case4: Fe/CaO-CA -control group		CaO	Al - Al(NO3)3·9H2O	Fe(C2H3O2)2	N/A	N/A	Dry mixing	N/A	750	25%CO2	240	N/A	N/A		N/A	210-300	TGA	8mg	severe	20	N/A	N/A	N/A	750	30	25% CO2	N/A	880	10	25% CO2	N/A	0.66225	0.64322	0.6242	0.60941	0.60025	0.59039	0.58123	0.58123	0.56643	0.57136	0.55727	0.55727	0.55234	0.54741	0.54741	0.53332	0.53332	0.53332
Case5: Fe/CaO-CA preCal-850℃ 4h		CaO	Al - Al(NO3)3·9H2O	Fe(C2H3O2)2	N/A	N/A	Dry mixing	N/A	850	25%CO2	240	N/A	N/A		N/A	210-300	TGA	8mg	severe	20	N/A	N/A	N/A	750	30	25% CO2	N/A	880	10	25% CO2	N/A	0.43787	0.47892	0.51003	0.51003	0.51003	0.51501	0.51998	0.51003	0.51003	0.49945	0.49945	0.49448	0.48452	0.48452	0.4895	0.4895	0.48452	0.48452
Case6: Fe/CaO-CA preCal-950℃ 4h		CaO	Al - Al(NO3)3·9H2O	Fe(C2H3O2)2	N/A	N/A	Dry mixing	N/A	950	25%CO2	240	N/A	N/A		N/A	210-300	TGA	8mg	severe	20	N/A	N/A	N/A	750	30	25% CO2	N/A	880	10	25% CO2	N/A	0.26967	0.30677	0.32988	0.34874	0.3536	0.36759	0.37185	0.38098	0.38584	0.39983	0.39497	0.39983	0.39983	0.4047	0.40896	0.40896	0.41382	0.41382
Case7: Fe/CaO-CA preCal-750℃ 2h		CaO	Al - Al(NO3)3·9H2O	Fe(C2H3O2)2	N/A	N/A	Dry mixing	N/A	750	25%CO2	120	N/A	N/A		N/A	210-300	TGA	8mg	severe	20	N/A	N/A	N/A	750	30	25% CO2	N/A	880	10	25% CO2	N/A	0.69577	0.67405	0.66074	0.64323	0.63902	0.62151	0.6131	0.604	0.59979	0.59559	0.58648	0.57387	0.58228	0.57387	0.56476	0.56897	0.56056	0.55636
Case8: Fe/CaO-CA preCal-750℃ 5h		CaO	Al - Al(NO3)3·9H2O	Fe(C2H3O2)2	N/A	N/A	Dry mixing	N/A	750	25%CO2	300	N/A	N/A		N/A	210-300	TGA	8mg	severe	20	N/A	N/A	N/A	750	30	25% CO2	N/A	880	10	25% CO2	N/A	0.57706	0.57282	0.5594	0.55516	0.55092	0.53326	0.5375	0.52902	0.51984	0.5156	0.50642	0.50218	0.493	0.48028	0.48452	0.4711	0.46191	0.46686
Case9: Fe/CaO-CA 2.4mm		CaO	Al - Al(NO3)3·9H2O	Fe(C2H3O2)2	N/A	N/A	Dry mixing	N/A	750	25%CO2	240	N/A	N/A		N/A	2400	TGA	8mg	severe	20	N/A	N/A	N/A	750	30	25% CO2	N/A	880	10	25% CO2	N/A	0.60349	0.58419	0.56875	0.56103	0.55331	0.55148	0.54945	0.54172	0.534	0.53218	0.52832	0.52445	0.51856	0.50901	0.50901	0.49926	0.4954	0.48565
Case10: Fe/CaO-CA 3.4mm		CaO	Al - Al(NO3)3·9H2O	Fe(C2H3O2)2	N/A	N/A	Dry mixing	N/A	750	25%CO2	240	N/A	N/A		N/A	3400	TGA	8mg	severe	20	N/A	N/A	N/A	750	30	25% CO2	N/A	880	10	25% CO2	N/A	0.60735	0.58033	0.57261	0.56692	0.5592	0.55534	0.55148	0.54558	0.5399	0.534	0.52628	0.52628	0.52059	0.5147	0.50698	0.50109	0.49723	0.49154
Case11: Carb-650℃		CaO	Al - Al(NO3)3·9H2O	Fe(C2H3O2)2	N/A	N/A	Dry mixing	N/A	750	25%CO2	240	N/A	N/A		N/A	210-300	TGA	8mg	severe	20	N/A	N/A	N/A	650	30	25% CO2	N/A	880	10	25% CO2	N/A	0.64913	0.56349	0.53286	0.51127	0.48551	0.47298	0.47716	0.46393	0.45557	0.44304	0.44304	0.43816	0.42981	0.42145	0.42563	0.42145	0.4124	0.42145
Case12: Carb-800℃		CaO	Al - Al(NO3)3·9H2O	Fe(C2H3O2)2	N/A	N/A	Dry mixing	N/A	750	25%CO2	240	N/A	N/A		N/A	210-300	TGA	8mg	severe	20	N/A	N/A	N/A	800	30	25% CO2	N/A	880	10	25% CO2	N/A	0.66343	0.62891	0.61164	0.59438	0.57711	0.56883	0.56468	0.54259	0.54259	0.5343	0.52532	0.51704	0.51289	0.50392	0.49977	0.49563	0.48665	0.48251
Case13: Cal-1000℃ 25%CO2		CaO	Al - Al(NO3)3·9H2O	Fe(C2H3O2)2	N/A	N/A	Dry mixing	N/A	750	25%CO2	240	N/A	N/A		N/A	210-300	TGA	8mg	severe	20	N/A	N/A	N/A	750	30	25% CO2	N/A	1000	10	25% CO2	N/A	0.6706	0.64541	0.6396	0.59601	0.58923	0.57083	0.55824	0.55146	0.53305	0.52046	0.50787	0.49528	0.48947	0.46428	0.45169	0.4391	0.4391	0.43232
Case14: Cal-880℃ 100%N2		CaO	Al - Al(NO3)3·9H2O	Fe(C2H3O2)2	N/A	N/A	Dry mixing	N/A	750	N2	240	N/A	N/A		N/A	210-300	TGA	8mg	mild	20	N/A	N/A	N/A	750	30	25% CO2	N/A	880	10	100% N2	N/A	0.70378	0.65444	0.62977	0.62385	0.61695	0.6051	0.58636	0.58044	0.58044	0.56169	0.55478	0.55478	0.54886	0.54886	0.53702	0.54294	0.53702	0.53011
Ca	Tandem distributing Ni into CaO framework for isothermal integration of CO2 capture and conversion	CaO	N/A	N/A	N/A	N/A	N/A	N/A	N/A	Air	N/A	23.9	0.092	7.69874	N/A	N/A	Fixed	5mg	mild	N/A	50	He	750	650	30	10% CO2	50	650	30	100% He	50	0.53239	0.50219	0.47315	0.44709	0.42693	0.40686	0.39026	0.37608	0.36238	0.35177
NiCa		Calcium Nitrate Tetrahydrate Ca(NO₃)₂·4H₂O	Ni - Ni(NO3)2·6H2O	N/A	Citric acid (HOC(CO2H)(CH2CO2H)2)	N/A	Impregnation	2	800	Air	120	32.2	0.101	6.27329	N/A	N/A	Fixed	5mg	mild	N/A	50	He	750	650	30	10% CO2	50	650	30	100% He	50	0.52882	0.50807	0.4909	0.47315	0.4578	0.44294	0.42876	0.41516	0.40503	0.39499
Ni/Ca		Calcium Nitrate Tetrahydrate Ca(NO₃)₂·4H₂O	Ni - Ni(NO3)2·6H2O	N/A	Citric acid (HOC(CO2H)(CH2CO2H)2)	Ni(ACAC)2, THF	Impregnation	1	750	Air	60	12.7	0.058	9.13386	35	N/A	Fixed	5mg	mild	N/A	50	He	750	650	30	10% CO2	50	650	30	100% He	50	0.50807	0.5182	0.51222	0.4963	0.47787	0.46128	0.44478	0.42876	0.41574	0.40271
Ni/NiCa		Calcium Nitrate Tetrahydrate Ca(NO₃)₂·4H₂O	Ni - Ni(NO3)2·6H2O	N/A	Citric acid (HOC(CO2H)(CH2CO2H)2)	Ni(ACAC)2, THF	Impregnation	1	750	Air	60	18.4	0.067	7.28261	15.5	N/A	Fixed	5mg	mild	N/A	50	He	750	650	20	10% CO2	50	650	10	100% He	50	0.62009	0.64672	0.65319	0.65145	0.64373	0.63244	0.62067	0.6118	0.59694	0.58748
Limestone	Efficient direct solar-driven thermochemical energy storage of (AlMgFeMn)OxCaCO3 pellets in a fluidized bed reactor	limestone	N/A	N/A	N/A	N/A	Template	N/A	700	Air	180	N/A	N/A		N/A	500-600	fluidized	7g	mild	50	3000	N/A	N/A	600	30	100% CO2	3000	800	40	100% Ar	3000	0.447188	0.35597	0.3274	0.306356	0.291779	0.279907	0.269676	0.261568	0.255101	0.249213	0.242744	0.238401	0.233576	0.230871	0.226528	0.222282	0.220062	0.217938
(AlMg)OxCaCO3		Ca(OH)2	Al/Mg - Al(NO3)2·9H2O, Mg(NO3)2·6H2O	microcrystalline cellulose	N/A	N/A	Template	N/A	700	Air	180	N/A	N/A		N/A	500-600	fluidized	7g	mild	50	3000	N/A	N/A	600	30	100% CO2	3000	800	40	100% Ar	3000	0.358672	0.344097	0.331162	0.315527	0.309058	0.303652	0.298248	0.293421	0.289078	0.285313	0.281548	0.278364	0.275082	0.274019	0.270738	0.268131	0.265429	0.264269
(AlMgFeMn)OxCaCO3		Ca(OH)2	Al/Mg/Fe/Mn - Al(NO3)2·9H2O, Mg(NO3)2·6H2O, Fe(NO3)2·6H2O, Mn(NO3)2	microcrystalline cellulose	N/A	N/A	Template	N/A	700	Air	180	N/A	0.103	#VALUE!	37.1	500-600	fluidized	7g	mild	50	3000	N/A	N/A	600	30	100% CO2	3000	800	40	100% Ar	3000	0.289028	0.283249	0.279089	0.277702	0.276315	0.276315	0.274926	0.273539	0.272152	0.272152	0.272152	0.269379	0.269379	0.267992	0.267992	0.267992	0.267992	0.267992
Fe-Mn	Double-exchange-induced effective increased CO2 capture of CaO by doping bimetallic oxides with variable valence state	Calcium Nitrate Tetrahydrate Ca(NO₃)₂·4H₂O	Fe/Mn - Fe(NO3)3·9H2O, Mn(NO3)2·4H2O	N/A	N/A	N/A	Sol-gel	2	700	Air	240	11	0.0983	17.8727	N/A	N/A	TGA	10mg	mild	10	50	N/A	N/A	650	45	50% CO2	100	700	20	100% N2	50	0.64153	0.64536	0.64659	0.64536	0.6403	0.64153	0.64275	0.64414	0.63907	0.634	0.62909	0.62786	0.62525	0.61651	0.61789	0.61405	0.61037	0.60039
Fe-Ce		Calcium Nitrate Tetrahydrate Ca(NO₃)₂·4H₂O	Ce/Fe - Fe(NO3)3·9H2O, Ce(NO3)3·6H2O	N/A	N/A	N/A	Sol-gel	2	700	Air	240	12	0.0703	11.7167	N/A	N/A	TGA	10mg	mild	10	50	N/A	N/A	650	45	50% CO2	100	700	20	100% N2	50	0.65309	0.64573	0.64021	0.63299	0.62195	0.60724	0.58713	0.57242	0.56151	0.55232	0.53944	0.53392	0.51934	0.50278	0.49004	0.49188	0.48084	0.46796
Mn-Cu		Calcium Nitrate Tetrahydrate Ca(NO₃)₂·4H₂O	Cu/Mn - Cu(NO3)2·3H2O, Mn(NO3)2	N/A	N/A	N/A	Sol-gel	2	700	Air	240	17	0.0911	10.7176	N/A	N/A	TGA	10mg	mild	10	50	N/A	N/A	650	45	50% CO2	100	700	20	100% N2	50	0.57058	0.61275	0.63299	0.61459	0.61459	0.60356	0.57794	0.54864	0.52302	0.49004	0.46258	0.43499	0.4112	0.38558	0.36535	0.34709	0.33421	0.31043
Fe-Cu		Calcium Nitrate Tetrahydrate Ca(NO₃)₂·4H₂O	Cu/Fe - Fe(NO3)3·9H2O, Cu(NO3)2·6H2O	N/A	N/A	N/A	Sol-gel	2	700	Air	240	15	0.0722	9.62667	N/A	N/A	TGA	10mg	mild	10	50	N/A	N/A	650	45	50% CO2	100	700	20	100% N2	50	0.36167	0.35996	0.38926	0.42224	0.44602	0.45154	0.44234	0.42408	0.40385	0.38558	0.36351	0.33973	0.32147	0.30491	0.29217	0.27745	0.26641	0.25735
Ce-Cu		Calcium Nitrate Tetrahydrate Ca(NO₃)₂·4H₂O	Ce/Cu - Ce(NO3)3·6H2O, Cu(NO3)2·6H2O	N/A	N/A	N/A	Sol-gel	2	700	Air	240	6	0.0365	12.1667	N/A	N/A	TGA	10mg	mild	10	50	N/A	N/A	650	45	50% CO2	100	700	20	100% N2	50	0.62563	0.61827	0.52853	0.42408	0.34893	0.29571	0.2316	0.25735	0.21701	0.20965
CaO		CaO	N/A	N/A	N/A	N/A	Sol-gel	N/A	N/A	Air	N/A	13	0.1112	17.1077	N/A	N/A	TGA	10mg	mild	10	50	N/A	N/A	650	45	50% CO2	100	700	20	100% N2	50	0.70249	0.65493	0.63654	0.61091	0.59081	0.57242	0.55783	0.54128	0.52853	0.52118	0.51566	0.50278	0.4882	0.479	0.46796	0.45154	0.45154	0.44234
CaO(SS)-0.5 fresh	Cyclic performance of coke oven gas - Steam reforming with assistance of steel slag derivates for high purity hydrogen production	Slag - steel	N/A	N/A	Acetic Acid (CH₃COOH)	N/A	Precipitation	N/A	900	Air	120	19.61	0.077	7.85314	N/A	N/A	TGA	N/A	mild	5	100	N2	800	600	30	50% CO2	100	800	30	100% N2	100	0.29263	0.2322	0.22147	0.20807	0.19055	0.18107	0.17839	0.1918	0.18375	0.15962	0.17303	0.17839	0.17982	0.15425	0.17303	0.173745	0.17446	0.170345
CaO(SS)-0.7 fresh		Slag - steel	N/A	N/A	Acetic Acid (CH₃COOH)	N/A	Precipitation	N/A	900	Air	120	N/A	N/A		N/A	N/A	TGA	N/A	mild	5	100	N2	800	600	30	50% CO2	100	800	30	100% N2	100	0.4689	0.43386	0.39614	0.36664	0.35323	0.33714	0.33428	0.29799	0.31694	0.29406	0.2617	0.25508	0.26849	0.2617	0.2322	0.225495	0.21879	0.23086
CaO(SS)-1.0 fresh		Slag - steel	N/A	N/A	Acetic Acid (CH₃COOH)	N/A	Precipitation	N/A	900	Air	120	21	0.078	7.42857	N/A	N/A	TGA	N/A	mild	5	100	N2	800	600	30	50% CO2	100	800	30	100% N2	100	0.59923	0.54148	0.49965	0.458	0.41098	0.38952	0.3788	0.3586	0.34251	0.32892	0.31694	0.31158	0.31694	0.31158	0.30621	0.29611	0.28601	0.290035
CaO(SS)-3.0 fresh		Slag - steel	N/A	N/A	Acetic Acid (CH₃COOH)	N/A	Precipitation	N/A	900	Air	120	N/A	N/A		N/A	N/A	TGA	N/A	mild	5	100	N2	800	600	30	50% CO2	100	800	30	100% N2	100	0.52253	0.50376	0.49572	0.47158	0.44191	0.4217	0.40561	0.38684	0.37075	0.34912	0.32356	0.30067	0.27654	0.27654	0.30067	0.300045	0.29942	0.31086
CaO(SS)-5.0 fresh		Slag - steel	N/A	N/A	Acetic Acid (CH₃COOH)	N/A	Precipitation	N/A	900	Air	120	22.26	0.088	7.90656	N/A	N/A	TGA	N/A	mild	5	100	N2	800	600	30	50% CO2	100	800	30	100% N2	100	0.46211	0.44334	0.39882	0.38952	0.37343	0.34787	0.33982	0.31158	0.29674	0.29799	0.26581	0.26313	0.26438	0.2726	0.22684	0.231485	0.23613	0.235505
CaO (CA) fresh		Slag - steel	N/A	N/A	Acetic Acid (CH₃COOH)	N/A	Precipitation	N/A	900	Air	120	17.01	0.05	5.87889	N/A	N/A	TGA	N/A	mild	5	100	N2	800	600	30	50% CO2	100	800	30	100% N2	100	0.43654	0.38005	0.32892	0.29799	0.29406	0.26438	0.23077	0.19591	0.18518	0.17571	0.17303	0.17303	0.16355	0.16623	0.12333	0.13209	0.14085	0.144155
Cu3.3Ca	Facile fabrication of aluminum-oxide deposited CuO/CaO composites with enhanced stability and CO2 capture capacity for combined Ca/Cu looping process	Calcium Citrate Ca3(C6H5O7)2	Cu - C6H8Cu2O7 (copper citrate)	N/A	N/A	N/A	Sol-gel	5	550	Air	60	152.27	0.402	5.28009	N/A	N/A	TGA	10mg	Special	20	N/A	N/A	N/A	750	20	15% CO2	N/A	750	10	15% CH4	N/A	0.18706	0.19503	0.18573	0	0.17018	0.16042	0.15111	0.14401	0.13777	0.12979	0.12713	0.11962	0.11072	0.10939	0.10494	0.10182	0.09697	0.09385
Cu2Ca		Calcium Citrate Ca3(C6H5O7)2	Cu - C6H8Cu2O7 (copper citrate)	N/A	N/A	N/A	Sol-gel	5	550	Air	60	163.253	0.295	3.61402	71.5	N/A	TGA	10mg	Special	20	N/A	N/A	N/A	750	20	15% CO2	N/A	750	10	15% CH4	N/A	0.11823	0.12049	0.11604	0.11072	0.10448	0.09916	0.09252	0.08899	0.08188	0.08055	0.07657	0.07385	0.07119	0.06946	0.06767	0.06368	0.06322	0.06102
Cu1Ca		Calcium Citrate Ca3(C6H5O7)2	Cu - C6H8Cu2O7 (copper citrate)	N/A	N/A	N/A	Sol-gel	5	550	Air	60	129.441	0.275	4.24904	88.7	N/A	TGA	10mg	Special	20	N/A	N/A	N/A	750	20	15% CO2	N/A	750	10	15% CH4	N/A	0.08055	0.08188	0.07657	0.07212	0.06767	0.06368	0.05969	0.05611	0.05033	0.04328	0.04727	0.04415	0.04501	0.03923	0.04149	0.0375	0.03571	0.03658
Cu1CaAl0.05		Calcium Citrate Ca3(C6H5O7)2	Al/Cu - C6H8Cu2O7 (copper citrate), C15H21AlO6 (aluminum acetylacetone)	N/A	N/A	N/A	Sol-gel	5	850	Air	60	142.916	0.313	4.3802	65.2	N/A	TGA	10mg	Special	20	N/A	N/A	N/A	750	20	15% CO2	N/A	750	10	15% CH4	N/A	0.21825	0.2513	0.25987	0.2607	0.25744	0.25335	0.24843	0.24273	0.23787	0.23538	0.22803	0.21946	0.21581	0.21134	0.20846	0.2052	0.20034	0.19663
Cu1CaAl0.1		Calcium Citrate Ca3(C6H5O7)2	Al/Cu - C6H8Cu2O7 (copper citrate), C15H21AlO6 (aluminum acetylacetone)	N/A	N/A	N/A	Sol-gel	5	850	Air	60	N/A	N/A		34.7	N/A	TGA	10mg	Special	20	N/A	N/A	N/A	750	20	15% CO2	N/A	750	10	15% CH4	N/A	0.13462	0.19868	0.20437	0.20437	0.20399	0.19951	0.1942	0.18973	0.18481	0.18193	0.1779	0.17745	0.17298	0.1648	0.16076	0.1591	0.1538	0.15219
Cu1CaAl0.2		Calcium Citrate Ca3(C6H5O7)2	Al/Cu - C6H8Cu2O7 (copper citrate), C15H21AlO6 (aluminum acetylacetone)	N/A	N/A	N/A	Sol-gel	5	850	Air	60	N/A	N/A		27	N/A	TGA	10mg	Special	20	N/A	N/A	N/A	750	20	15% CO2	N/A	750	10	15% CH4	N/A	0.21825	0.21825	0.21172	0.22604	0.22029	0.21703	0.21377	0.21421	0.21134	0.20808	0.20891	0.2109	0.20111	0.20034	0.19829	0.19503	0.19254	0.18973
Cu3.3CaAl0.05		Calcium Citrate Ca3(C6H5O7)2	Al/Cu - C6H8Cu2O7 (copper citrate), C15H21AlO6 (aluminum acetylacetone)	N/A	N/A	N/A	Sol-gel	5	850	Air	60	171.103	0.409	4.78075	N/A	N/A	TGA	10mg	Special	20	N/A	N/A	N/A	750	20	15% CO2	N/A	750	10	15% CH4	N/A	0.07328	0.07102	0.07158	0.07215	0.07045	0.07045	0.0698	0.06924	0.07045	0.0669	0.06577	0.06577	0.06464	0.0652	0.0652	0.05996	0.06343	0.06343
Cu2CaAl0.05		Calcium Citrate Ca3(C6H5O7)2	Al/Cu - C6H8Cu2O7 (copper citrate), C15H21AlO6 (aluminum acetylacetone)	N/A	N/A	N/A	Sol-gel	5	850	Air	60	188.174	0.305	3.24168	48.3	N/A	TGA	10mg	Special	20	N/A	N/A	N/A	750	20	15% CO2	N/A	750	10	15% CH4	N/A	0.1406	0.14989	0.15336	0.15336	0.14464	0.14181	0.13947	0.13366	0.13188	0.12898	0.12607	0.11969	0.12325	0.11566	0.11913	0.11679	0.11743	0.11566
CaO-T severe	Microtubular Fe/Mn-promoted CaO-Ca12Al14O33 bi-functional material for H2 production from sorption enhanced water gas shift	Calcium Acetate Ca(CH3COO)2.H2O	N/A	absorbent paper	N/A	N/A	Template	N/A	750	Air	120	N/A	N/A		N/A	N/A	Fixed	500mg	severe	N/A	N/A	N/A	N/A	600	20	15% CO2/30% H2O	N/A	920	10	70% CO2	N/A	0.69219	0.70455	0.63251	0.59144	0.54916	0.5081	0.4759	0.43727	0.40004	0.37759	0.36141	0.33913	0.30294	0.30294	0.3005	0.30677	0.29302	0.28432
Al10CaO-T severe		Calcium Acetate Ca(CH3COO)2.H2O	Al - Al(NO3)3·9H2O	absorbent paper	N/A	N/A	Template	N/A	750	Air	120	N/A	N/A		N/A	N/A	Fixed	500mg	severe	N/A	N/A	N/A	N/A	600	20	15% CO2/30% H2O	N/A	920	10	70% CO2	N/A	0.64626	0.64486	0.63756	0.63877	0.62625	0.62259	0.61006	0.61128	0.60885	0.59144	0.56291	0.54551	0.53054	0.50949	0.48948	0.48826	0.4759	0.46964
Fe10CaO-T severe		Calcium Acetate Ca(CH3COO)2.H2O	Fe - Fe(NO3)3)·9H2O	absorbent paper	N/A	N/A	Template	N/A	750	Air	120	N/A	N/A		N/A	N/A	Fixed	500mg	severe	N/A	N/A	N/A	N/A	600	20	15% CO2/30% H2O	N/A	920	10	70% CO2	N/A	0.57787	0.56534	0.50566	0.42979	0.38873	0.34157	0.30172	0.27945	0.24465	0.22464	0.20985	0.1961	0.18984	0.17992	0.16878	0.15886	0.16495	0.16252
Fe10Al5CaO-T severe		Calcium Acetate Ca(CH3COO)2.H2O	Al/Fe - Al(NO3)3·9H2O, Fe(NO3)3)·9H2O	absorbent paper	N/A	N/A	Template	N/A	750	Air	120	N/A	N/A		N/A	N/A	Fixed	500mg	severe	N/A	N/A	N/A	N/A	600	20	15% CO2/30% H2O	N/A	920	10	70% CO2	N/A	0.54046	0.52689	0.52932	0.52306	0.52306	0.52306	0.5081	0.51071	0.50201	0.49452	0.48199	0.4672	0.45102	0.43727	0.42492	0.4063	0.39255	0.38142
Fe10Al10CaO-T severe		Calcium Acetate Ca(CH3COO)2.H2O	Al/Fe - Al(NO3)3·9H2O, Fe(NO3)3)·9H2O	absorbent paper	N/A	N/A	Template	N/A	750	Air	120	N/A	N/A		24.6	N/A	Fixed	500mg	severe	N/A	N/A	N/A	N/A	600	20	15% CO2/30% H2O	N/A	920	10	70% CO2	N/A	0.52062	0.51558	0.51558	0.50444	0.50949	0.50949	0.50079	0.49574	0.49069	0.47834	0.47329	0.46338	0.46216	0.44476	0.43971	0.43606	0.42979	0.42492
Fe10Al15CaO-T severe		Calcium Acetate Ca(CH3COO)2.H2O	Al/Fe - Al(NO3)3·9H2O, Fe(NO3)3)·9H2O	absorbent paper	N/A	N/A	Template	N/A	750	Air	120	N/A	N/A		N/A	N/A	Fixed	500mg	severe	N/A	N/A	N/A	N/A	600	20	15% CO2/30% H2O	N/A	920	10	70% CO2	N/A	0.48078	0.4672	0.46842	0.46964	0.46964	0.4672	0.46581	0.46338	0.45711	0.45346	0.45102	0.44354	0.43971	0.42979	0.42857	0.42492	0.41987	0.415
Fe10Mn1Al10CaO-T severe		Calcium Acetate Ca(CH3COO)2.H2O	Al/Fe/Mn - Al(NO3)3·9H2O, Fe(NO3)3)·9H2O, Mn(C2H3O2)2·4H2O	absorbent paper	N/A	N/A	Template	N/A	750	Air	120	N/A	N/A		N/A	N/A	Fixed	500mg	severe	N/A	N/A	N/A	N/A	600	20	15% CO2/30% H2O	N/A	920	10	70% CO2	N/A	0.52817	0.50429	0.53119	0.52616	0.51623	0.52314	0.51925	0.5112	0.50027	0.49236	0.4784	0.47135	0.45841	0.44259	0.43252	0.42159	0.40663	0.40274
Fe10Mn2Al10CaO-T severe		Calcium Acetate Ca(CH3COO)2.H2O	Al/Fe/Mn - Al(NO3)3·9H2O, Fe(NO3)3)·9H2O, Mn(C2H3O2)2·4H2O	absorbent paper	N/A	N/A	Template	N/A	750	Air	120	N/A	N/A		21.1	N/A	Fixed	500mg	severe	N/A	N/A	N/A	N/A	600	20	15% CO2/30% H2O	N/A	920	10	70% CO2	N/A	0.52515	0.5053	0.50631	0.5053	0.51019	0.50329	0.50329	0.49926	0.49523	0.48631	0.48531	0.48229	0.47639	0.47135	0.45942	0.4515	0.44546	0.44158
Fe10Mn3Al10CaO-T severe		Calcium Acetate Ca(CH3COO)2.H2O	Al/Fe/Mn - Al(NO3)3·9H2O, Fe(NO3)3)·9H2O, Mn(C2H3O2)2·4H2O	absorbent paper	N/A	N/A	Template	N/A	750	Air	120	N/A	N/A		N/A	N/A	Fixed	500mg	severe	N/A	N/A	N/A	N/A	600	20	15% CO2/30% H2O	N/A	920	10	70% CO2	N/A	0.51825	0.5053	0.48833	0.48631	0.48329	0.48329	0.47438	0.46934	0.46747	0.45841	0.44748	0.44259	0.43151	0.41957	0.41166	0.40461	0.39167	0.38376
Fe10Mn5Al10CaO-T severe		Calcium Acetate Ca(CH3COO)2.H2O	Al/Fe/Mn - Al(NO3)3·9H2O, Fe(NO3)3)·9H2O, Mn(C2H3O2)2·4H2O	absorbent paper	N/A	N/A	Template	N/A	750	Air	120	N/A	N/A		N/A	N/A	Fixed	500mg	severe	N/A	N/A	N/A	N/A	600	20	15% CO2/30% H2O	N/A	920	10	70% CO2	N/A	0.47941	0.45942	0.46244	0.46747	0.45841	0.4574	0.45352	0.4505	0.44345	0.43554	0.42259	0.41569	0.40361	0.39469	0.38376	0.37182	0.3629	0.35484
Fe10Mn10Al10CaO-T severe		Calcium Acetate Ca(CH3COO)2.H2O	Al/Fe/Mn - Al(NO3)3·9H2O, Fe(NO3)3)·9H2O, Mn(C2H3O2)2·4H2O	absorbent paper	N/A	N/A	Template	N/A	750	Air	120	N/A	N/A		N/A	N/A	Fixed	500mg	severe	N/A	N/A	N/A	N/A	600	20	15% CO2/30% H2O	N/A	920	10	70% CO2	N/A	0.43252	0.42159	0.41957	0.42159	0.41957	0.41756	0.41367	0.40274	0.37685	0.37585	0.36678	0.36089	0.35096	0.32306	0.31701	0.30709	0.29515	0.2871
Cslag-CFS(FA)	Direct Synthesis of a Regenerative CaO–Fe3O4–SiO2 Composite Adsorbent from Converter Slag for CO2 Capture Applications	Slag - converter slag	N/A	N/A	Formic Acid (HCOOH)	P123	Sol-gel	N/A	600	Air	240	64	0.237	7.40625	N/A	N/A	TGA	10mg	mild	N/A	50	N2	750	700	150	10% CO2	50	700	150	100% N2	50	0.25557	0.24995	0.24715	0.25089	0.24509	0.24322	0.24134	0.23386	0.23667	0.23012
Cslag-CFS(HNO3)		Slag - converter slag	N/A	N/A	Nitric Acid (HNO3)	P123	Sol-gel	N/A	600	Air	240	13.6	0.067	9.85294	N/A	N/A	TGA	10mg	mild	N/A	50	N2	750	700	150	10% CO2	50	700	150	100% N2	50	0.00433	0.000387267	2.43e-05
Cslag-CFS(HCl)		Slag - converter slag	N/A	N/A	Hydrochloric Acid (HCl)	P123	Sol-gel	N/A	600	Air	240	7.7	0.088	22.8571	N/A	N/A	TGA	10mg	mild	N/A	50	N2	750	700	150	10% CO2	50	700	150	100% N2	50	0.00433	0.00339	0.00133
Cslag-CFS(FA)-woP123		Slag - converter slag	N/A	N/A	Formic Acid (HCOOH)	N/A	Sol-gel	N/A	600	Air	240	50.2	0.139	5.53785	N/A	N/A	TGA	10mg	mild	N/A	50	N2	750	700	150	10% CO2	50	700	150	100% N2	50	0.21665	0.19864	0.18908
Bfslag-CaO-MS		Slag - blast furnace slag (BFS)	N/A	N/A	Formic Acid (HCOOH)	P123	Sol-gel	N/A	600	Air	240	128	0.388	6.0625	N/A	N/A	TGA	10mg	mild	N/A	50	N2	750	700	150	10% CO2	50	700	150	100% N2	50	0.21496	0.19793	0.1837	0.17603	0.17322	0.15807	0.14964	0.13636	0.13074	0.11184
raw Cslag		Slag - converter slag	N/A	N/A	N/A	N/A	N/A	N/A	600	Air	240	4.1	0.028	13.6585	N/A	N/A	TGA	10mg	mild	N/A	50	N2	750	700	150	10% CO2	50	700	150	100% N2	50	0.03452	0.03171	0.0289
pure CFS		CaO	Fe/Si - Fe3O4, SiO2	N/A	N/A	N/A	Dry mixing	N/A	600	Air	240	N/A	N/A		N/A	N/A	TGA	10mg	mild	N/A	50	N2	750	700	150	10% CO2	50	700	150	100% N2	50	0.27915	0.27728	0.26979	0.26212	0.24715	0.23667	0.22712	0.22806	0.23012	0.21103
Pure CaO	The novel Carbon Nanotube-assisted development of highly porous CaZrO3-CaO xerogel with boosted sorption activity towards high-temperature cyclic CO2 capture	CaO	N/A	N/A	N/A	N/A	N/A	10	850	Air	90	11.65	0.05753	9.87639	27	N/A	TGA	N/A	severe	N/A	50	N/A	N/A	650	10	15% CO2	50	950	10	100% CO2	50	0.28339	0.21348	0.18175	0.16501	0.15282	0.14165	0.13225	0.123	0.11463	0.10993	0.10626	0.10053	0.09495	0.09216	0.0876
CaZr15-C0		Calcium Nitrate Tetrahydrate Ca(NO₃)₂·4H₂O	Zr - Zr(NO3)4·5H2O	CNT	Citric acid (HOC(CO2H)(CH2CO2H)2), Hydrochloric Acid (HCl)	N/A	template	10	850	Air	90	12.9	0.07219	11.1922	26.5	N/A	TGA	N/A	severe	N/A	50	N/A	N/A	650	10	15% CO2	50	950	10	100% CO2	50	0.23022	0.17426	0.14812	0.13416	0.12579	0.12388	0.123	0.12109	0.12109	0.1183	0.11639	0.11551	0.11551	0.11551	0.11463
CaZr15-C2.5		Calcium Nitrate Tetrahydrate Ca(NO₃)₂·4H₂O	Zr - Zr(NO3)4·5H2O	CNT	Citric acid (HOC(CO2H)(CH2CO2H)2), Hydrochloric Acid (HCl)	N/A	template	10	850	Air	90	13.6	0.08037	11.8191	25.6	N/A	TGA	N/A	severe	N/A	50	N/A	N/A	650	10	15% CO2	50	950	10	100% CO2	50	0.26944	0.23213	0.20981	0.19482	0.18454	0.17529	0.16971	0.16222	0.15473	0.15003	0.14635	0.14533	0.14165	0.13798	0.13695
CaZr15-C5		Calcium Nitrate Tetrahydrate Ca(NO₃)₂·4H₂O	Zr - Zr(NO3)4·5H2O	CNT	Citric acid (HOC(CO2H)(CH2CO2H)2), Hydrochloric Acid (HCl)	N/A	template	10	850	Air	90	17.83	0.1087	12.1929	22.3	N/A	TGA	N/A	severe	N/A	50	N/A	N/A	650	10	15% CO2	50	950	10	100% CO2	50	0.27135	0.24153	0.22567	0.21436	0.20511	0.1985	0.19115	0.18645	0.18087	0.17529	0.17147	0.16868	0.16589	0.16398	0.1631
CaZr15-C10		Calcium Nitrate Tetrahydrate Ca(NO₃)₂·4H₂O	Zr - Zr(NO3)4·5H2O	CNT	Citric acid (HOC(CO2H)(CH2CO2H)2), Hydrochloric Acid (HCl)	N/A	template	10	850	Air	90	13.59	0.09174	13.5011	25.4	N/A	TGA	N/A	severe	N/A	50	N/A	N/A	650	10	15% CO2	50	950	10	100% CO2	50	0.26565	0.21817	0.19473	0.18074	0.17235	0.16509	0.16063	0.15556	0.1539	0.15058	0.14664	0.1455	0.14437	0.14384	0.14043
CaZr30-C0		Calcium Nitrate Tetrahydrate Ca(NO₃)₂·4H₂O	Zr - Zr(NO3)4·5H2O	CNT	Citric acid (HOC(CO2H)(CH2CO2H)2), Hydrochloric Acid (HCl)	N/A	template	10	850	Air	90	11.23	0.0504	8.97596	29.6	N/A	TGA	N/A	severe	N/A	50	N/A	N/A	650	10	15% CO2	50	950	10	100% CO2	50	0.19988	0.16845	0.15548	0.14094	0.13308	0.12935	0.12405	0.12012	0.11619	0.11226	0.10971	0.10695	0.10303	0.10185	0.09929
CaZr30-C2.5		Calcium Nitrate Tetrahydrate Ca(NO₃)₂·4H₂O	Zr - Zr(NO3)4·5H2O	CNT	Citric acid (HOC(CO2H)(CH2CO2H)2), Hydrochloric Acid (HCl)	N/A	template	10	850	Air	90	13.4	0.05688	8.48955	27.8	N/A	TGA	N/A	severe	N/A	50	N/A	N/A	650	10	15% CO2	50	950	10	100% CO2	50	0.24036	0.18672	0.16589	0.15411	0.14487	0.13701	0.13446	0.12935	0.12542	0.12149	0.11874	0.11756	0.11481	0.11481	0.11363
CaZr30-C5		Calcium Nitrate Tetrahydrate Ca(NO₃)₂·4H₂O	Zr - Zr(NO3)4·5H2O	CNT	Citric acid (HOC(CO2H)(CH2CO2H)2), Hydrochloric Acid (HCl)	N/A	template	10	850	Air	90	20.63	0.09604	9.31071	19.8	N/A	TGA	N/A	severe	N/A	50	N/A	N/A	650	10	15% CO2	50	950	10	100% CO2	50	0.37101	0.30833	0.26256	0.22601	0.20381	0.1881	0.17886	0.17238	0.16589	0.16059	0.15666	0.15548	0.15411	0.15155	0.15018
CaZr30-C10		Calcium Nitrate Tetrahydrate Ca(NO₃)₂·4H₂O	Zr - Zr(NO3)4·5H2O	CNT	Citric acid (HOC(CO2H)(CH2CO2H)2), Hydrochloric Acid (HCl)	N/A	template	10	850	Air	90	16.75	0.08494	10.1421	24.7	N/A	TGA	N/A	severe	N/A	50	N/A	N/A	650	10	15% CO2	50	950	10	100% CO2	50	0.34625	0.28358	0.25352	0.23112	0.21423	0.19851	0.18417	0.17375	0.16707	0.16197	0.15804	0.15666	0.15411	0.15273	0.15018
Ca85/Zr15-SG	One-step fabricated Zr-supported, CaO-based pellets via graphite-moulding method for regenerable CO2 capture	Calcium Nitrate Tetrahydrate Ca(NO₃)₂·4H₂O	Zr - Zr(NO3)4·5H2O	N/A	Citric acid (HOC(CO2H)(CH2CO2H)2)	N/A	Sol-gel	N/A	900	Air	120	N/A	N/A		N/A	N/A	TGA	15mg	severe	N/A	100	15%CO2	850	650	20	15% CO2	100	850	10	15% CO2	100	0.52264	0.51906	0.51189	0.50472	0.49875	0.49278	0.48561	0.48084	0.48084	0.47725	0.47725	0.47382	0.47263	0.45949	0.45113	0.44516	0.43799
Ca85/Zr15-HM		Ca(OH)2	Zr - ZrO2	N/A	N/A	N/A	hydration	N/A	600	Air	30	N/A	N/A		N/A	N/A	TGA	15mg	severe	N/A	100	15%CO2	850	650	20	15% CO2	100	850	10	15% CO2	100	0.49039	0.43321	0.39634	0.36887	0.3523	0.34274	0.32961	0.32005	0.3093	0.2987	0.29512	0.28676	0.27959	0.27243	0.26765	0.26646	0.26168
Ca85/Zr15-WM		Ca(OH)2	Zr - ZrO2	N/A	N/A	N/A	Wet mixing	N/A	600	Air	30	N/A	N/A		N/A	N/A	TGA	15mg	severe	N/A	100	15%CO2	850	650	20	15% CO2	100	850	10	15% CO2	100	0.41067	0.35827	0.3308	0.31288	0.29751	0.28318	0.27243	0.26526	0.25929	0.25571	0.25093	0.24272	0.24272	0.22719	0.21525	0.20928	0.20569
Ca85/Zr15-WMs		Ca(OH)2	Zr - Zr(NO3)4·5H2O	N/A	N/A	N/A	Wet mixing	N/A	600	Air	30	N/A	N/A		N/A	N/A	TGA	15mg	severe	N/A	100	15%CO2	850	650	20	15% CO2	100	850	10	15% CO2	100	0.42246	0.39992	0.37603	0.36409	0.3511	0.34155	0.33199	0.32363	0.32005	0.31169	0.3105	0.30691	0.30348	0.29392	0.2987	0.28915	0.28079
CH		Ca(OH)2	N/A	N/A	N/A	N/A	N/A	N/A	600	Air	30	N/A	N/A		N/A	N/A	TGA	15mg	severe	N/A	100	15%CO2	850	650	20	15% CO2	100	850	10	15% CO2	100	0.57862	0.49636	0.44277	0.42008	0.39753	0.37365	0.35707	0.34274	0.32363	0.3093	0.2999	0.28437	0.28198	0.27004	0.26407	0.24988	0.23794
Ca95/Zr5-SG		Calcium Nitrate Tetrahydrate Ca(NO₃)₂·4H₂O	Zr - Zr(NO3)4·5H2O	N/A	Citric acid (HOC(CO2H)(CH2CO2H)2)	N/A	Sol-gel	N/A	900	Air	120	7.81	0.011	2.8169	N/A	N/A	TGA	15mg	severe	N/A	100	15%CO2	850	650	20	15% CO2	100	850	10	15% CO2	100	0.5851	0.57218	0.55681	0.54708	0.53507	0.52853	0.51666	0.51438	0.51013	0.50146	0.49918	0.49264	0.4937	0.47636	0.47089	0.46435	0.46222
Ca90/Zr10-SG		Calcium Nitrate Tetrahydrate Ca(NO₃)₂·4H₂O	Zr - Zr(NO3)4·5H2O	N/A	Citric acid (HOC(CO2H)(CH2CO2H)2)	N/A	Sol-gel	N/A	900	Air	120	8.89	0.011	2.47469	N/A	N/A	TGA	15mg	severe	N/A	100	15%CO2	850	650	20	15% CO2	100	850	10	15% CO2	100	0.54267	0.5264	0.5156	0.50784	0.50252	0.49598	0.49051	0.47743	0.47636	0.4753	0.46876	0.46769	0.46435	0.45781	0.45249	0.44701	0.44701
Ca85/Zr15-SG		Calcium Nitrate Tetrahydrate Ca(NO₃)₂·4H₂O	Zr - Zr(NO3)4·5H2O	N/A	Citric acid (HOC(CO2H)(CH2CO2H)2)	N/A	Sol-gel	N/A	900	Air	120	8.69	0.013	2.99194	N/A	N/A	TGA	15mg	severe	N/A	100	15%CO2	850	650	20	15% CO2	100	850	10	15% CO2	100	0.52427	0.51986	0.50906	0.50465	0.49918	0.49157	0.48838	0.48397	0.48077	0.47956	0.47849	0.47423	0.47195	0.46009	0.45127	0.4426	0.43819
Ca80/Zr20-SG		Calcium Nitrate Tetrahydrate Ca(NO₃)₂·4H₂O	Zr - Zr(NO3)4·5H2O	N/A	Citric acid (HOC(CO2H)(CH2CO2H)2)	N/A	Sol-gel	N/A	900	Air	120	10.64	0.015	2.81955	N/A	N/A	TGA	15mg	severe	N/A	100	15%CO2	850	650	20	15% CO2	100	850	10	15% CO2	100	0.43713	0.44367	0.43713	0.43287	0.4318	0.4318	0.42952	0.42846	0.42846	0.42405	0.42192	0.42192	0.41872	0.41766	0.41644	0.41218	0.41112
egg shell	Sintering resistant CO2 sorbents prepared by eggshell derived xerogels	Eggshell	N/A	N/A	N/A	N/A	Sol-gel	10	900	Air	240	0.89	0.0063	14.1573	132	N/A	TGA	50mg	mild	50	30	N/A	N/A	700	100	15% CO2	30	800	15	100% N2	30	0.34375	0.27843	0.2504	0.22658	0.23595	0.20027	0.18162	0.1799	0.19596	0.17311	0.1536	0.15273	0.1841	0.15446	0.15273	0.14077	0.1578	0.13656
egg shell+ acetic acid		Eggshell	N/A	carboxylic acids	Acetic Acid (CH₃COOH)	N/A	Sol-gel	10	900	Air	240	0.1	0.0031	62	103	N/A	TGA	50mg	mild	50	30	N/A	N/A	700	100	15% CO2	30	800	15	100% N2	30	0.2754	0.23779	0.21756	0.20337
egg shell _ maleic acid		Eggshell	N/A	carboxylic acids	Maleic Acid (HO₂CCHCHCO₂H)	N/A	Sol-gel	10	900	Air	240	0.41	0.0069	33.6585	98	N/A	TGA	50mg	mild	50	30	N/A	N/A	700	100	15% CO2	30	800	15	100% N2	30	0.31412	0.26233	0.23477	0.21246
egg shell+ oxalic acid		Eggshell	N/A	carboxylic acids	Oxalic Acid ((COOH)2)	N/A	Sol-gel	10	900	Air	240	0.38	0.0042	22.1053	105	N/A	TGA	50mg	mild	50	30	N/A	N/A	700	100	15% CO2	30	800	15	100% N2	30	0.29675	0.25421	0.22266	0.20831
egg shell+ latctic acid		Eggshell	N/A	carboxylic acids	Latctic Acid (CH3CH(OH)COOH)	N/A	Sol-gel	10	900	Air	240	1.2	0.0166	27.6667	105	N/A	TGA	50mg	mild	50	30	N/A	N/A	700	100	15% CO2	30	800	15	100% N2	30	0.31659	0.31917	0.30979	0.30645	0.31152	0.30473	0.29449	0.28942	0.2988	0.29363	0.28435	0.27411	0.28349	0.26646	0.25202	0.24867	0.26398	0.24954
egg shell+ propionic acid		Eggshell	N/A	carboxylic acids	Propionic Acid (CH3CH2CO2H)	N/A	Sol-gel	10	900	Air	240	2.22	0.0094	8.46847	98	N/A	TGA	50mg	mild	50	30	N/A	N/A	700	100	15% CO2	30	800	15	100% N2	30	0.32855	0.29332	0.24789	0.2272
egg shell+ citric acid		Eggshell	N/A	carboxylic acids	Citric acid (HOC(CO2H)(CH2CO2H)2)	N/A	Sol-gel	10	900	Air	240	3.12	0.0247	15.8333	85	N/A	TGA	5mg	mild	50	30	N/A	N/A	700	100	15% CO2	30	800	15	100% N2	30	0.30979	0.24016	0.20706	0.18917	0.19176	0.16804	0.15953	0.14508	0.15521	0.14928	0.13064	0.12557	0.12805	0.11792	0.1052	0.12891	0.11533	0.10681
CaO -mild	Stability of CaO-based Sorbents under Realistic Calcination Conditions: Effect of Metal Oxide Supports	Calcium Nitrate Tetrahydrate Ca(NO₃)₂·4H₂O	N/A	N/A	Citric acid (HOC(CO2H)(CH2CO2H)2)	N/A	Sol-gel	N/A	900	Air	120	29.3	0.0943	6.43686	28.9	N/A	TGA	5mg	mild	N/A	75	N/A	N/A	700	10	15% CO2	75	850	10	100% N2	60	0.65856	0.63513	0.61315	0.59677	0.57334	0.55675	0.53623	0.51694	0.49891	0.47962	0.46324	0.44541	0.43028	0.41908	0.4027	0.39026	0.38072	0.37243
Mg:Ca=1:14 -mild		Calcium Nitrate Tetrahydrate Ca(NO₃)₂·4H₂O	Mg - Mg(NO3)2·6 H2O	N/A	Citric acid (HOC(CO2H)(CH2CO2H)2)	N/A	Sol-gel	N/A	900	Air	120	49.9	0.1084	4.34469	35	N/A	TGA	5mg	mild	N/A	75	N/A	N/A	700	10	15% CO2	75	850	10	100% N2	60	0.67639	0.66271	0.65586	0.65172	0.64757	0.64612	0.64342	0.63803	0.63658	0.63513	0.63098	0.63098	0.62704	0.62414	0.61999	0.61315	0.609	0.60361
Zr:Ca=1:14 -mild		Calcium Nitrate Tetrahydrate Ca(NO₃)₂·4H₂O	Zr - ZrO(NO3)2·6H2O	N/A	Citric acid (HOC(CO2H)(CH2CO2H)2)	N/A	Sol-gel	N/A	900	Air	120	43.4	0.1337	6.16129	34.2	N/A	TGA	5mg	mild	N/A	75	N/A	N/A	700	10	15% CO2	75	850	10	100% N2	60	0.61046	0.61191	0.6146	0.61315	0.60776	0.609	0.60361	0.60361	0.60216	0.59802	0.59802	0.59532	0.59532	0.59262	0.58848	0.58848	0.58848	0.58558
Y:Ca=1:14 -mild		Calcium Nitrate Tetrahydrate Ca(NO₃)₂·4H₂O	Y - Y(NO3)3·6H2O	N/A	Citric acid (HOC(CO2H)(CH2CO2H)2)	N/A	Sol-gel	N/A	900	Air	120	17.6	0.0334	3.79545	40	N/A	TGA	5mg	mild	N/A	75	N/A	N/A	700	10	15% CO2	75	850	10	100% N2	60	0.39855	0.41099	0.41514	0.41638	0.41784	0.41784	0.41638	0.41099	0.41099	0.40954	0.40539	0.40394	0.4	0.3971	0.39441	0.38881	0.38881	0.38487
Ce:Ca=1:14 -mild		Calcium Nitrate Tetrahydrate Ca(NO₃)₂·4H₂O	Ce - Ce(NO₃)₃·6H₂O	N/A	Citric acid (HOC(CO2H)(CH2CO2H)2)	N/A	Sol-gel	N/A	900	Air	120	10.1	0.614	121.584	52.4	N/A	TGA	5mg	mild	N/A	75	N/A	N/A	700	10	15% CO2	75	850	10	100% N2	60	0.48937	0.48667	0.47278	0.46055	0.44666	0.43297	0.41638	0.40954	0.39586	0.38611	0.37927	0.36683	0.35854	0.35045	0.34216	0.33531	0.32971	0.32287
Al:Ca=1:14 -mild		Calcium Nitrate Tetrahydrate Ca(NO₃)₂·4H₂O	Al - Al(NO3)3·9H2O	N/A	Citric acid (HOC(CO2H)(CH2CO2H)2)	N/A	Sol-gel	N/A	900	Air	120	45.6	0.1192	5.22807	28.9	N/A	TGA	5mg	mild	N/A	75	N/A	N/A	700	10	15% CO2	75	850	10	100% N2	60	0.16052	0.27892	0.3434	0.38487	0.40954	0.43422	0.44666	0.46179	0.47278	0.47838	0.48667	0.48937	0.49352	0.49766	0.49891	0.49891	0.49891	0.50036
Nd:Ca=1:14 -mild		Calcium Nitrate Tetrahydrate Ca(NO₃)₂·4H₂O	Nd - Nd(NO3)3·6H2O	N/A	Citric acid (HOC(CO2H)(CH2CO2H)2)	N/A	Sol-gel	N/A	900	Air	120	36.8	0.0572	3.1087	38.1	N/A	TGA	5mg	mild	N/A	75	N/A	N/A	700	10	15% CO2	75	850	10	100% N2	60	0.4508	0.48522	0.49766	0.5099	0.5128	0.5099	0.5072	0.50036	0.49766	0.49352	0.48377	0.47693	0.47009	0.4591	0.44811	0.43836	0.42882	0.42053
La:Ca=1:14 -mild		Calcium Nitrate Tetrahydrate Ca(NO₃)₂·4H₂O	La - La(NO3)3·6 H2O	N/A	Citric acid (HOC(CO2H)(CH2CO2H)2)	N/A	Sol-gel	N/A	900	Air	120	18.2	0.0382	4.1978	46.6	N/A	TGA	5mg	mild	N/A	75	N/A	N/A	700	10	15% CO2	75	850	10	100% N2	60	0.49766	0.49476	0.49352	0.48792	0.47568	0.46863	0.46179	0.44935	0.44251	0.43712	0.43028	0.42198	0.41369	0.4027	0.3971	0.39171	0.38072	0.37367
CaO -harsh		Calcium Nitrate Tetrahydrate Ca(NO₃)₂·4H₂O	N/A	N/A	Citric acid (HOC(CO2H)(CH2CO2H)2)	N/A	Sol-gel	N/A	900	Air	120	29.3	0.0943	6.43686	28.9	N/A	TGA	5mg	severe	N/A	115	N/A	N/A	700	10	15% CO2	75	950	5	50% CO2	115	0.45582	0.4032	0.37286	0.34583	0.32355	0.3027	0.28681	0.27402	0.26288	0.25173	0.24059	0.22945	0.2247	0.2183	0.21025	0.20716	0.19911	0.19271
Mg:Ca=1:14 -harsh		Calcium Nitrate Tetrahydrate Ca(NO₃)₂·4H₂O	Mg - Mg(NO3)2·6 H2O	N/A	Citric acid (HOC(CO2H)(CH2CO2H)2)	N/A	Sol-gel	N/A	900	Air	120	49.9	0.1084	4.34469	35	N/A	TGA	5mg	severe	N/A	115	N/A	N/A	700	10	15% CO2	75	950	5	50% CO2	115	0.62648	0.62029	0.61534	0.61059	0.60749	0.59945	0.59635	0.5914	0.58356	0.57716	0.56602	0.55487	0.54517	0.53094	0.51484	0.50225	0.48616	0.47027
Zr:Ca=1:14 -harsh		Calcium Nitrate Tetrahydrate Ca(NO₃)₂·4H₂O	Zr - ZrO(NO3)2·6H2O	N/A	Citric acid (HOC(CO2H)(CH2CO2H)2)	N/A	Sol-gel	N/A	900	Air	120	43.4	0.1337	6.16129	34.2	N/A	TGA	5mg	severe	N/A	115	N/A	N/A	700	10	15% CO2	75	950	5	50% CO2	115	0.4001	0.36977	0.35058	0.33634	0.32664	0.3155	0.306	0.29796	0.29486	0.28846	0.28516	0.28042	0.27567	0.27402	0.27402	0.27237	0.26762	0.26762
Y:Ca=1:14 -harsh		Calcium Nitrate Tetrahydrate Ca(NO₃)₂·4H₂O	Y - Y(NO3)3·6H2O	N/A	Citric acid (HOC(CO2H)(CH2CO2H)2)	N/A	Sol-gel	N/A	900	Air	120	17.6	0.0334	3.79545	40	N/A	TGA	5mg	severe	N/A	115	N/A	N/A	700	10	15% CO2	75	950	5	50% CO2	115	0.33778	0.33469	0.32355	0.31385	0.3027	0.29156	0.28681	0.27732	0.27402	0.26927	0.26453	0.26123	0.25648	0.24864	0.24699	0.24368	0.24224	0.23584
Ce:Ca=1:14 -harsh		Calcium Nitrate Tetrahydrate Ca(NO₃)₂·4H₂O	Ce - Ce(NO₃)₃·6H₂O	N/A	Citric acid (HOC(CO2H)(CH2CO2H)2)	N/A	Sol-gel	N/A	900	Air	120	10.1	0.614	121.584	52.4	N/A	TGA	5mg	severe	N/A	115	N/A	N/A	700	10	15% CO2	75	950	5	50% CO2	115	0.31715	0.30126	0.28042	0.26453	0.25173	0.24368	0.23089	0.2214	0.21191	0.20551	0.19746	0.19271	0.18797	0.18322	0.17992	0.17187	0.16878	0.16568
Al:Ca=1:14 -harsh		Calcium Nitrate Tetrahydrate Ca(NO₃)₂·4H₂O	Al - Al(NO3)3·9H2O	N/A	Citric acid (HOC(CO2H)(CH2CO2H)2)	N/A	Sol-gel	N/A	900	Air	120	45.6	0.1192	5.22807	28.9	N/A	TGA	5mg	severe	N/A	115	N/A	N/A	700	10	15% CO2	75	950	5	50% CO2	115	0.32355	0.4096	0.44323	0.45273	0.45438	0.44942	0.43993	0.42879	0.4193	0.4065	0.39041	0.37926	0.36502	0.35223	0.34274	0.33304	0.32355	0.3155
Nd:Ca=1:14 -harsh		Calcium Nitrate Tetrahydrate Ca(NO₃)₂·4H₂O	Nd - Nd(NO3)3·6H2O	N/A	Citric acid (HOC(CO2H)(CH2CO2H)2)	N/A	Sol-gel	N/A	900	Air	120	36.8	0.0572	3.1087	38.1	N/A	TGA	5mg	severe	N/A	115	N/A	N/A	700	10	15% CO2	75	950	5	50% CO2	115	0.41764	0.38896	0.36977	0.34418	0.33139	0.3188	0.3091	0.29631	0.28991	0.28207	0.27237	0.26453	0.25978	0.25338	0.25008	0.24534	0.24368	0.23584
La:Ca=1:14 -harsh		Calcium Nitrate Tetrahydrate Ca(NO₃)₂·4H₂O	La - La(NO3)3·6 H2O	N/A	Citric acid (HOC(CO2H)(CH2CO2H)2)	N/A	Sol-gel	N/A	900	Air	120	18.2	0.0382	4.1978	46.6	N/A	TGA	5mg	severe	N/A	115	N/A	N/A	700	10	15% CO2	75	950	5	50% CO2	115	0.36337	0.33139	0.30766	0.28846	0.27237	0.26123	0.25008	0.24368	0.23254	0.22614	0.21975	0.21665	0.2086	0.20551	0.20386	0.19746	0.19581	0.19271
Mg:Ca=1:7 mild		Calcium Nitrate Tetrahydrate Ca(NO₃)₂·4H₂O	Mg - Mg(NO3)2·6 H2O	N/A	Citric acid (HOC(CO2H)(CH2CO2H)2)	N/A	Sol-gel	N/A	900	Air	120	N/A	N/A		N/A	N/A	TGA	5mg	mild	N/A	75	N/A	N/A	700	10	15% CO2	75	850	10	100% N2	60	0.64693	0.6415	0.64061	0.63885	0.63885	0.63531	0.63354	0.629	0.63076	0.62635	0.62546	0.62357	0.62268	0.61827	0.61561	0.61372	0.61107	0.60842
Mg:Ca=1:7 harsh		Calcium Nitrate Tetrahydrate Ca(NO₃)₂·4H₂O	Mg - Mg(NO3)2·6 H2O	N/A	Citric acid (HOC(CO2H)(CH2CO2H)2)	N/A	Sol-gel	N/A	900	Air	120	N/A	N/A		N/A	N/A	TGA	5mg	severe	N/A	115	N/A	N/A	700	10	15% CO2	75	950	5	50% CO2	115	0.59899	0.60248	0.60248	0.60248	0.59899	0.59551	0.59377	0.5868	0.58302	0.57431	0.57083	0.56037	0.55486	0.54266	0.53395	0.52495	0.51449	0.50026
Mg:Ca=1:3 mild		Calcium Nitrate Tetrahydrate Ca(NO₃)₂·4H₂O	Mg - Mg(NO3)2·6 H2O	N/A	Citric acid (HOC(CO2H)(CH2CO2H)2)	N/A	Sol-gel	N/A	900	Air	120	N/A	N/A		N/A	N/A	TGA	5mg	mild	N/A	75	N/A	N/A	700	10	15% CO2	75	850	10	100% N2	60	0.58128	0.57257	0.57431	0.57431	0.57257	0.56908	0.56908	0.5656	0.56386	0.56212	0.56037	0.56037	0.5566	0.5566	0.55486	0.55137	0.55137	0.54789
Mg:Ca=1:3 harsh		Calcium Nitrate Tetrahydrate Ca(NO₃)₂·4H₂O	Mg - Mg(NO3)2·6 H2O	N/A	Citric acid (HOC(CO2H)(CH2CO2H)2)	N/A	Sol-gel	N/A	900	Air	120	N/A	N/A		N/A	N/A	TGA	5mg	severe	N/A	115	N/A	N/A	700	10	15% CO2	75	950	5	50% CO2	115	0.57083	0.57083	0.57257	0.57257	0.5656	0.56386	0.55834	0.55311	0.54963	0.54614	0.54266	0.53743	0.53221	0.52843	0.5232	0.51624	0.50752	0.49852
Mg:Ca=1:2 harsh		Calcium Nitrate Tetrahydrate Ca(NO₃)₂·4H₂O	Mg - Mg(NO3)2·6 H2O	N/A	Citric acid (HOC(CO2H)(CH2CO2H)2)	N/A	Sol-gel	N/A	900	Air	120	N/A	N/A		N/A	N/A	TGA	5mg	severe	N/A	115	N/A	N/A	700	10	15% CO2	75	850	10	50% CO2	60	0.53395	0.52495	0.52146	0.51449	0.50927	0.50201	0.49852	0.4933	0.49155	0.48458	0.4811	0.47732	0.47558	0.47036	0.46687	0.4599	0.45642	0.45119
CaCO3 AR 650-850	Structure and surface insight into a temperature-sensitive CaO-based CO2 sorbent	CaCO3	N/A	N/A	N/A	N/A	N/A	N/A	900	Air	Sufficient	10.719	N/A		N/A	N/A	TGA	5mg	mild	30	N/A	N/A	N/A	650	15	15% CO2	N/A	850	2	100% N2	N/A	0.62406	0.48231	0.43766	0.38196	0.34433	0.31924	0.30319	0.28864	0.26907	0.25653	0.24223	0.22592	0.21538	0.20635	0.20083	0.19381	0.18829	0.18126
0 NaCl/CaO 650-850		CaCO3	N/A	N/A	N/A	N/A	Impregnation	N/A	900	Air	Sufficient	10.322	N/A		N/A	N/A	TGA	5mg	mild	30	N/A	N/A	N/A	650	15	15% CO2	N/A	850	2	100% N2	N/A	0.5609	0.53965	0.51386	0.48928	0.46697	0.44573	0.42555	0.40219	0.37867	0.36532	0.35075	0.33952	0.33178	0.31828	0.30493	0.29142	0.28596	0.2758
0.5 NaCl/CaO 650-850		CaCO3	Na - NaCl	N/A	N/A	N/A	Impregnation	N/A	900	Air	Sufficient	N/A	N/A		N/A	N/A	TGA	5mg	mild	30	N/A	N/A	N/A	650	15	15% CO2	N/A	850	2	100% N2	N/A	0.38899	0.40049	0.40813	0.40906	0.40763	0.40092	0.39713	0.39092	0.38086	0.37514	0.368	0.36036	0.35508	0.34936	0.34359	0.34216	0.33738	0.33023
1 NaCl/CaO 650-850		CaCO3	Na - NaCl	N/A	N/A	N/A	Impregnation	N/A	900	Air	Sufficient	N/A	N/A		N/A	N/A	TGA	5mg	mild	30	N/A	N/A	N/A	650	15	15% CO2	N/A	850	2	100% N2	N/A	0.31362	0.34831	0.37528	0.3846	0.38676	0.38408	0.38408	0.38007	0.3742	0.37049	0.36699	0.35979	0.35341	0.34939	0.34538	0.33868	0.33096	0.32669
2 NaCl/CaO 650-850		CaCO3	Na - NaCl	N/A	N/A	N/A	Impregnation	N/A	900	Air	Sufficient	N/A	N/A		N/A	N/A	TGA	5mg	mild	30	N/A	N/A	N/A	650	15	15% CO2	N/A	850	2	100% N2	N/A	0.3304	0.36545	0.3863	0.39772	0.40169	0.40483	0.40405	0.40009	0.39932	0.39417	0.38671	0.38238	0.3796	0.38002	0.37605	0.37132	0.36699	0.36385
4 NaCl/CaO 650-850		CaCO3	Na - NaCl	N/A	N/A	N/A	Impregnation	N/A	900	Air	Sufficient	N/A	N/A		N/A	N/A	TGA	5mg	mild	30	N/A	N/A	N/A	650	15	15% CO2	N/A	850	2	100% N2	N/A	0.28155	0.32525	0.34378	0.35675	0.37096	0.37924	0.38079	0.3796	0.38002	0.37842	0.37569	0.37214	0.37019	0.36699	0.36427	0.35757	0.35243	0.34888
10 NaCl/CaO 650-850		CaCO3	Na - NaCl	N/A	N/A	N/A	Impregnation	N/A	900	Air	Sufficient	5.236	N/A		N/A	N/A	TGA	5mg	mild	30	N/A	N/A	N/A	650	15	15% CO2	N/A	850	2	100% N2	N/A	0.26517	0.31756	0.34213	0.36218	0.37007	0.37667	0.38456	0.38676	0.38676	0.38676	0.38456	0.3812	0.37783	0.37111	0.37007	0.36774	0.35882	0.35442
CaCO3 AR 550-850		CaCO3	N/A	N/A	N/A	N/A	N/A	N/A	900	Air	Sufficient	10.719	N/A		N/A	N/A	TGA	5mg	mild	30	N/A	N/A	N/A	550	15	15% CO2	N/A	850	2	100% N2	N/A	0.33789	0.30521	0.2669	0.23969	0.21874	0.20874	0.2006	0.19685	0.18685	0.18137	0.17418	0.17418	0.16417	0.16058	0.15776	0.15229	0.14963	0.14588
CaCO3 AR 650-850		CaCO3	N/A	N/A	N/A	N/A	N/A	N/A	900	Air	Sufficient	10.719	N/A		N/A	N/A	TGA	5mg	mild	30	N/A	N/A	N/A	650	15	15% CO2	N/A	850	2	100% N2	N/A	0.61996	0.55726	0.50801	0.45985	0.38073	0.35618	0.34164	0.33069	0.30615	0.27691	0.26158	0.25142	0.23876	0.21968	0.2042	0.20232	0.19779	0.1906
CaCO3 AR 750-850		CaCO3	N/A	N/A	N/A	N/A	N/A	N/A	900	Air	Sufficient	10.719	N/A		N/A	N/A	TGA	5mg	mild	30	N/A	N/A	N/A	750	15	15% CO2	N/A	850	2	100% N2	N/A	0.60635	0.56351	0.49268	0.43264	0.31694	0.29614	0.28426	0.27425	0.25236	0.2361	0.2214	0.21608	0.2078	0.2006	0.18513	0.17965	0.17606	0.16777
10 NaCl/CaO 550-850		CaCO3	Na - NaCl	N/A	N/A	N/A	Impregnation	N/A	900	Air	Sufficient	5.236	N/A		N/A	N/A	TGA	5mg	mild	30	N/A	N/A	N/A	550	15	15% CO2	N/A	850	2	100% N2	N/A	0.10773	0.10773	0.10867	0.0996	0.09506	0.09506	0.09319	0.09131	0.09131	0.08959	0.08678	0.08678	0.08678	0.08584	0.08412	0.08318	0.08318	0.08224
10 NaCl/CaO 650-850		CaCO3	Na - NaCl	N/A	N/A	N/A	Impregnation	N/A	900	Air	Sufficient	5.236	N/A		N/A	N/A	TGA	5mg	mild	30	N/A	N/A	N/A	650	15	15% CO2	N/A	850	2	100% N2	N/A	0.26784	0.28332	0.30693	0.33523	0.37244	0.37885	0.38433	0.38526	0.38886	0.3898	0.39167	0.38339	0.38339	0.38073	0.37338	0.37166	0.36791	0.36431
10 NaCl/CaO 750-850		CaCO3	Na - NaCl	N/A	N/A	N/A	Impregnation	N/A	900	Air	Sufficient	5.236	N/A		N/A	N/A	TGA	5mg	mild	30	N/A	N/A	N/A	750	15	15% CO2	N/A	850	2	100% N2	N/A	0.50894	0.41075	0.29974	0.35071	0.3898	0.40887	0.41888	0.42076	0.41794	0.41888	0.41622	0.40887	0.40622	0.40246	0.39981	0.39527	0.39246	0.38792
CaCO3 AR 650-850		CaCO3	N/A	N/A	N/A	N/A	N/A	N/A	900	Air	Sufficient	10.719	N/A		N/A	N/A	TGA	5mg	mild	30	N/A	N/A	N/A	650	15	15% CO2	N/A	850	2	100% N2	N/A	0.61733	0.56356	0.51359	0.45619	0.35624	0.32478	0.30896	0.29789	0.27291	0.25725	0.24144	0.23037	0.22199	0.20807	0.20348	0.197	0.18957	0.17945
CaCO3 AR 650-900		CaCO3	N/A	N/A	N/A	N/A	N/A	N/A	900	Air	Sufficient	10.719	N/A		N/A	N/A	TGA	5mg	mild	30	N/A	N/A	N/A	650	15	15% CO2	N/A	900	2	100% N2	N/A	0.58491	0.53668	0.4886	0.40906	0.32841	0.2952	0.28034	0.25899	0.24333	0.22942	0.21455	0.20348	0.18862	0.1804	0.17012	0.16269	0.15541	0.14798
CaCO3 AR 650-950		CaCO3	N/A	N/A	N/A	N/A	N/A	N/A	900	Air	Sufficient	10.719	N/A		N/A	N/A	TGA	5mg	mild	30	N/A	N/A	N/A	650	15	15% CO2	N/A	950	2	100% N2	N/A	0.59962	0.54506	0.45808	0.36083	0.29046	0.26642	0.25346	0.24239	0.22657	0.19985	0.18957	0.1785	0.17012	0.16	0.14703	0.14339	0.13311	0.12758
10 NaCl/CaO 650-850		CaCO3	Na - NaCl	N/A	N/A	N/A	Impregnation	N/A	900	Air	Sufficient	5.236	N/A		N/A	N/A	TGA	5mg	mild	30	N/A	N/A	N/A	650	15	15% CO2	N/A	850	2	100% N2	N/A	0.27291	0.29789	0.32936	0.3553	0.37285	0.38676	0.39056	0.38866	0.38676	0.38313	0.39056	0.38771	0.38218	0.37759	0.3757	0.3738	0.36826	0.36178
10 NaCl/CaO 650-900		CaCO3	Na - NaCl	N/A	N/A	N/A	Impregnation	N/A	900	Air	Sufficient	5.236	N/A		N/A	N/A	TGA	5mg	mild	30	N/A	N/A	N/A	650	15	15% CO2	N/A	900	2	100% N2	N/A	0.27654	0.31086	0.35261	0.36463	0.38218	0.38408	0.38866	0.38866	0.38582	0.38218	0.38123	0.37664	0.3738	0.36637	0.36542	0.35814	0.35435	0.3534
10 NaCl/CaO 650-950		CaCO3	Na - NaCl	N/A	N/A	N/A	Impregnation	N/A	900	Air	Sufficient	5.236	N/A		N/A	N/A	TGA	5mg	mild	30	N/A	N/A	N/A	650	15	15% CO2	N/A	950	2	100% N2	N/A	0.28951	0.31545	0.35893	0.39056	0.40432	0.39973	0.39325	0.38771	0.37838	0.3757	0.37111	0.36463	0.3553	0.34691	0.33679	0.33221	0.32478	0.31371
SG0	Study on CO2 sorption performance and sorption kinetics of Ce- and Zr-doped CaO-based sorbents	Calcium Nitrate Tetrahydrate Ca(NO₃)₂·4H₂O	N/A	N/A	Citric acid (HOC(CO2H)(CH2CO2H)2)	N/A	Sol-gel	N/A	700	Air	120	17.91	0.218	24.3439	52.4	N/A	TGA	4mg	mild	20	100	N2	850	650	30	15% CO2	100	850	10	100% N2	100	0.65654	0.65788	0.64718	0.6338	0.61776	0.60438	0.58432	0.56961	0.55605	0.54401	0.5293	0.5186	0.50389	0.49721	0.48517	0.47715	0.46779	0.4611
SGCe10		Calcium Nitrate Tetrahydrate Ca(NO₃)₂·4H₂O	Ce - Ce(NO₃)₃·6H₂O	N/A	Citric acid (HOC(CO2H)(CH2CO2H)2)	N/A	Sol-gel	N/A	700	Air	120	24.645	0.306	24.8326	45.2	N/A	TGA	4mg	mild	20	100	N2	850	650	30	15% CO2	100	850	10	100% N2	100	0.60706	0.59101	0.57362	0.5656	0.55337	0.54134	0.53331	0.52395	0.51994	0.5186	0.51593	0.51727	0.51459	0.5186	0.5186	0.52262	0.52128	0.51994
SGCe20		Calcium Nitrate Tetrahydrate Ca(NO₃)₂·4H₂O	Ce - Ce(NO₃)₃·6H₂O	N/A	Citric acid (HOC(CO2H)(CH2CO2H)2)	N/A	Sol-gel	N/A	700	Air	120	38.686	0.18	9.30569	43.3	N/A	TGA	4mg	mild	20	100	N2	850	650	30	15% CO2	100	850	10	100% N2	100	0.57362	0.57229	0.5763	0.57095	0.56828	0.56828	0.56961	0.56694	0.56426	0.5656	0.56426	0.55891	0.55739	0.55605	0.55337	0.55204	0.54802	0.54535
SGCe30		Calcium Nitrate Tetrahydrate Ca(NO₃)₂·4H₂O	Ce - Ce(NO₃)₃·6H₂O	N/A	Citric acid (HOC(CO2H)(CH2CO2H)2)	N/A	Sol-gel	N/A	700	Air	120	30.722	0.375	24.4125	41	N/A	TGA	4mg	mild	20	100	N2	850	650	30	15% CO2	100	850	10	100% N2	100	0.50657	0.50122	0.49988	0.49988	0.49319	0.49453	0.49186	0.49186	0.49186	0.49052	0.48918	0.49052	0.49052	0.49052	0.49052	0.49052	0.49052	0.49052
SGZr10		Calcium Nitrate Tetrahydrate Ca(NO₃)₂·4H₂O	Zr - Zr(NO3)4·5H2O	N/A	Citric acid (HOC(CO2H)(CH2CO2H)2)	N/A	Sol-gel	N/A	700	Air	120	18.342	0.208	22.6802	43.2	N/A	TGA	4mg	mild	20	100	N2	850	650	30	15% CO2	100	850	10	100% N2	100	0.65328	0.65815	0.65571	0.65196	0.64353	0.6411	0.63885	0.63267	0.63155	0.62911	0.62668	0.62424	0.62312	0.61956	0.61712	0.61338	0.61225	0.60982
SGZr20		Calcium Nitrate Tetrahydrate Ca(NO₃)₂·4H₂O	Zr - Zr(NO3)4·5H2O	N/A	Citric acid (HOC(CO2H)(CH2CO2H)2)	N/A	Sol-gel	N/A	700	Air	120	23.161	0.343	29.6188	39.2	N/A	TGA	4mg	mild	20	100	N2	850	650	30	15% CO2	100	850	10	100% N2	100	0.60495	0.60139	0.59783	0.59408	0.59183	0.5894	0.58696	0.58453	0.5834	0.58097	0.58209	0.58209	0.57966	0.57966	0.57722	0.5761	0.57497	0.57366
SGZr30		Calcium Nitrate Tetrahydrate Ca(NO₃)₂·4H₂O	Zr - Zr(NO3)4·5H2O	N/A	Citric acid (HOC(CO2H)(CH2CO2H)2)	N/A	Sol-gel	N/A	700	Air	120	32.727	0.32	19.5557	35.1	N/A	TGA	4mg	mild	20	100	N2	850	650	30	15% CO2	100	850	10	100% N2	100	0.51466	0.51466	0.51091	0.50866	0.50735	0.50623	0.50491	0.50491	0.50379	0.50136	0.50136	0.50023	0.50136	0.50136	0.50136	0.50023	0.49892	0.50023
SGZr7.5Ce2.5		Calcium Nitrate Tetrahydrate Ca(NO₃)₂·4H₂O	Ce/Zr- Zr(NO3)4·5H2O, Ce(NO3)3.6H2O	N/A	Citric acid (HOC(CO2H)(CH2CO2H)2)	N/A	Sol-gel	N/A	700	Air	120	25.08	0.151	12.0415	50	N/A	TGA	4mg	mild	20	100	N2	850	650	30	15% CO2	100	850	10	100% N2	100	0.63386	0.64381	0.63884	0.63004	0.61761	0.60384	0.59141	0.58376	0.5763	0.56885	0.55871	0.55125	0.54628	0.54131	0.535	0.53003	0.52506	0.52123
SGZr2.5Ce7.5		Calcium Nitrate Tetrahydrate Ca(NO₃)₂·4H₂O	Ce/Zr- Zr(NO3)4·5H2O, Ce(NO3)3.6H2O	N/A	Citric acid (HOC(CO2H)(CH2CO2H)2)	N/A	Sol-gel	N/A	700	Air	120	28.3	0.124	8.76325	40.8	N/A	TGA	4mg	mild	20	100	N2	850	650	30	15% CO2	100	850	10	100% N2	100	0.65146	0.64763	0.64763	0.64266	0.63138	0.62889	0.62143	0.61895	0.6113	0.60633	0.60136	0.59638	0.5939	0.58873	0.58128	0.58128	0.57764	0.5763
SGZr5Ce5		Calcium Nitrate Tetrahydrate Ca(NO₃)₂·4H₂O	Ce/Zr- Zr(NO3)4·5H2O, Ce(NO3)3.6H2O	N/A	Citric acid (HOC(CO2H)(CH2CO2H)2)	N/A	Sol-gel	N/A	700	Air	120	22.715	0.116	10.2135	46.1	N/A	TGA	4mg	mild	20	100	N2	850	650	30	15% CO2	100	850	10	100% N2	100	0.62392	0.64017	0.63769	0.62755	0.6201	0.60881	0.60002	0.5939	0.58625	0.57879	0.57248	0.56636	0.56005	0.55508	0.54877	0.54743	0.5438	0.53882
SGZr15Ce5		Calcium Nitrate Tetrahydrate Ca(NO₃)₂·4H₂O	Ce/Zr- Zr(NO3)4·5H2O, Ce(NO3)3.6H2O	N/A	Citric acid (HOC(CO2H)(CH2CO2H)2)	N/A	Sol-gel	N/A	700	Air	120	24.799	0.178	14.3554	43.3	N/A	TGA	4mg	mild	20	100	N2	850	650	30	15% CO2	100	850	10	100% N2	100	0.6032	0.59804	0.59421	0.58905	0.58254	0.57738	0.56973	0.56456	0.55806	0.5529	0.54907	0.54391	0.54257	0.5374	0.53492	0.5309	0.52975	0.52708
SGZr5Ce15		Calcium Nitrate Tetrahydrate Ca(NO₃)₂·4H₂O	Ce/Zr- Zr(NO3)4·5H2O, Ce(NO3)3.6H2O	N/A	Citric acid (HOC(CO2H)(CH2CO2H)2)	N/A	Sol-gel	N/A	700	Air	120	35.086	0.153	8.72143	39.3	N/A	TGA	4mg	mild	20	100	N2	850	650	30	15% CO2	100	850	10	100% N2	100	0.58656	0.58771	0.58656	0.58522	0.58254	0.57738	0.57489	0.57355	0.57107	0.56705	0.56189	0.56189	0.55672	0.55156	0.54773	0.54773	0.54123	0.54008
SGZr10Ce10		Calcium Nitrate Tetrahydrate Ca(NO₃)₂·4H₂O	Ce/Zr- Zr(NO3)4·5H2O, Ce(NO3)3.6H2O	N/A	Citric acid (HOC(CO2H)(CH2CO2H)2)	N/A	Sol-gel	N/A	700	Air	120	27.162	0.142	10.4558	43.7	N/A	TGA	4mg	mild	20	100	N2	850	650	30	15% CO2	100	850	10	100% N2	100	0.59689	0.59689	0.59555	0.59172	0.58522	0.58522	0.5814	0.57489	0.56839	0.56705	0.56456	0.56074	0.55424	0.55156	0.54525	0.54639	0.54008	0.53492
SG0 -sere		Calcium Nitrate Tetrahydrate Ca(NO₃)₂·4H₂O	N/A	N/A	Citric acid (HOC(CO2H)(CH2CO2H)2)	N/A	Sol-gel	N/A	700	Air	120	17.91	0.218	24.3439	52.4	N/A	TGA	4mg	severe	30	100	N2	850	650	30	15% CO2	100	950	5	90%CO2	10	0.67719	0.5312	0.47736	0.42832	0.38632	0.35172	0.32545	0.29418	0.27382	0.25107	0.23201	0.21758	0.20814	0.19611	0.19019	0.18057	0.17687	0.17224
SGZr10 -sere		Calcium Nitrate Tetrahydrate Ca(NO₃)₂·4H₂O	Zr - Zr(NO3)4·5H2O	N/A	Citric acid (HOC(CO2H)(CH2CO2H)2)	N/A	Sol-gel	N/A	700	Air	120	24.645	0.306	24.8326	45.2	N/A	TGA	4mg	severe	30	100	N2	850	650	30	15% CO2	100	950	5	90%CO2	10	0.64129	0.40908	0.45349	0.50974	0.54082	0.55636	0.56117	0.55877	0.55285	0.54674	0.53971	0.53249	0.52287	0.51455	0.50363	0.4966	0.48698	0.47865
SGCe20 -sere		Calcium Nitrate Tetrahydrate Ca(NO₃)₂·4H₂O	Ce - Ce(NO₃)₃·6H₂O	N/A	Citric acid (HOC(CO2H)(CH2CO2H)2)	N/A	Sol-gel	N/A	700	Air	120	38.686	0.18	9.30569	43.3	N/A	TGA	4mg	severe	30	100	N2	850	650	30	15% CO2	100	950	5	90%CO2	10	0.56598	0.43184	0.40556	0.4187	0.43073	0.43794	0.44146	0.43905	0.43665	0.43184	0.42703	0.42462	0.41759	0.41519	0.40445	0.39724	0.38632	0.37929
SGZr2.5Ce7.5 -sere		Calcium Nitrate Tetrahydrate Ca(NO₃)₂·4H₂O	Ce/Zr- Zr(NO3)4·5H2O, Ce(NO3)3.6H2O	N/A	Citric acid (HOC(CO2H)(CH2CO2H)2)	N/A	Sol-gel	N/A	700	Air	120	28.3	0.124	8.76325	40.8	N/A	TGA	4mg	severe	30	100	N2	850	650	30	15% CO2	100	950	5	90%CO2	10	0.64129	0.47143	0.44276	0.4546	0.46903	0.47143	0.47384	0.46903	0.46311	0.45589	0.44627	0.43794	0.43073	0.4163	0.40445	0.39243	0.3817	0.36967
SGZr5Ce15 -sere		Calcium Nitrate Tetrahydrate Ca(NO₃)₂·4H₂O	Ce/Zr- Zr(NO3)4·5H2O, Ce(NO3)3.6H2O	N/A	Citric acid (HOC(CO2H)(CH2CO2H)2)	N/A	Sol-gel	N/A	700	Air	120	35.086	0.153	8.72143	39.3	N/A	TGA	4mg	severe	30	100	N2	850	650	30	15% CO2	100	950	5	90%CO2	10	0.58023	0.44738	0.36837	0.36837	0.3817	0.39964	0.41389	0.42832	0.43424	0.43905	0.44498	0.44498	0.45108	0.44868	0.45108	0.45108	0.45108	0.44868
CaO	Titanium diboride (TiB2) derived nanosheets enhance the CO2 capturing ability of Calcium Oxide (CaO)	CaCO3 (pure micron-sized calcium carbonate)	N/A	N/A	N/A	N/A	Dry mixing	N/A	N/A	N/A	N/A	4.08	0.01885	9.2402	N/A	N/A	TGA	10mg	mild	N/A	50	N/A	N/A	700	60	20% CO2/ Ar	50	1000	10	100% N2	50	0.273907	0.234282	0.199592	0.178203	0.153248	0.147764	0.125141	0.115406
CaO+0.5% f-TBNS		CaCO3 (pure micron-sized calcium carbonate)	Ti - f-TBNS (TiB2)	N/A	N/A	N/A	Dry mixing	N/A	N/A	N/A	N/A	N/A	N/A		N/A	N/A	TGA	10mg	mild	N/A	50	N/A	N/A	700	60	20% CO2/ Ar	50	1000	10	100% N2	50	0.308733	0.262938	0.244702	0.243468	0.212892	0.193422	0.163532	0.16175
CaO+1% f-TBNS		CaCO3 (pure micron-sized calcium carbonate)	Ti - f-TBNS (TiB2)	N/A	N/A	N/A	Dry mixing	N/A	N/A	N/A	N/A	N/A	N/A		N/A	N/A	TGA	10mg	mild	N/A	50	N/A	N/A	700	60	20% CO2/ Ar	50	1000	10	100% N2	50	0.340406	0.306814	0.272125	0.245936	0.244702	0.231814	0.204391	0.184921
CaO+2% f-TBNS		CaCO3 (pure micron-sized calcium carbonate)	Ti - f-TBNS (TiB2)	N/A	N/A	N/A	Dry mixing	N/A	N/A	N/A	N/A	N/A	N/A		N/A	N/A	TGA	10mg	mild	N/A	50	N/A	N/A	700	60	20% CO2/ Ar	50	1000	10	100% N2	50	0.338487	0.305031	0.291594	0.270205	0.253203	0.231814	0.218377	0.200689
CaO+5% f-TBNS		CaCO3 (pure micron-sized calcium carbonate)	Ti - f-TBNS (TiB2)	N/A	N/A	N/A	Dry mixing	N/A	N/A	N/A	N/A	5.35	0.01802	6.73645	N/A	N/A	TGA	10mg	mild	N/A	50	N/A	N/A	700	60	20% CO2/ Ar	50	1000	10	100% N2	50	0.271872	0.20091	0.178371
CaO+0.5% mf-TBNS		CaCO3 (pure micron-sized calcium carbonate)	Ti - mf-TBNS (TiB2)	N/A	N/A	N/A	Dry mixing	N/A	N/A	N/A	N/A	N/A	N/A		N/A	N/A	TGA	10mg	mild	N/A	50	N/A	N/A	700	60	20% CO2/ Ar	50	1000	10	100% N2	50	0.220296	0.217828	0.201923	0.187938	0.179986	0.177654	0.165451	0.149547
CaO+1% mf-TBNS		CaCO3 (pure micron-sized calcium carbonate)	Ti - mf-TBNS (TiB2)	N/A	N/A	N/A	Dry mixing	N/A	N/A	N/A	N/A	N/A	N/A		N/A	N/A	TGA	10mg	mild	N/A	50	N/A	N/A	700	60	20% CO2/ Ar	50	1000	10	100% N2	50	0.261155	0.226329	0.200689	0.180671	0.178203	0.161064	0.14653	0.135561
CaO+2% mf-TBNS		CaCO3 (pure micron-sized calcium carbonate)	Ti - mf-TBNS (TiB2)	N/A	N/A	N/A	Dry mixing	N/A	N/A	N/A	N/A	N/A	N/A		N/A	N/A	TGA	10mg	mild	N/A	50	N/A	N/A	700	60	20% CO2/ Ar	50	1000	10	100% N2	50	0.222079	0.179437	0.175186	0.162983	0.153248	0.138578	0.119108	0.113623
CaO+5% mf-TBNS		CaCO3 (pure micron-sized calcium carbonate)	Ti - mf-TBNS (TiB2)	N/A	N/A	N/A	Dry mixing	N/A	N/A	N/A	N/A	4.11	0.00907	4.41363	N/A	N/A	TGA	10mg	mild	N/A	50	N/A	N/A	700	60	20% CO2/ Ar	50	1000	10	100% N2	50	0.229196	0.174479	0.139873
AlMnFe-CaCO3	Synergy of Li2CO3 promoters and Al-Mn-Fe stabilizers in CaCO3 pellets enables efficient direct solar-driven thermochemical energy storage	Ca(OH)2, MCC (Microcrystalline cellulose)	Al/Fe/Mn - Al(NO3)3·9H2O, Fe(NO3)3)·9H2O, Mn(C2H3O2)2·4H2O	N/A	N/A	N/A	Wet mixing	N/A	700	Air	180	14.02	N/A		N/A	300-500	TGA	6mg	mild	20	N/A	N/A	N/A	725	20	50% CO2	N/A	725	15	100% N2	N/A	0.450781	0.447025	0.445251	0.437693	0.434698	0.430682	0.433368	0.428596	0.424276	0.426362	0.42056	0.423526	0.42056
CaCO3		CaCO3	N/A	N/A	N/A	N/A	Wet mixing	N/A	700	Air	180	N/A	N/A		N/A	300-500	TGA	6mg	mild	20	N/A	N/A	N/A	725	20	50% CO2	N/A	725	15	100% N2	N/A	0.640194	0.600596	0.569877	0.545158	0.523079	0.50448	0.48636	0.469801	0.454442	0.439562	0.424203	0.412083	0.399484	0.386284	0.375245	0.364805	0.357125	0.346686
AlMnFeLi10-CaCO3		Ca(OH)2, MCC (Microcrystalline cellulose)	Al/Fe/Mn/Li - Li2CO3, Mn(NO3)2, Fe(NO3)3·9H2O,Al(NO3)3·9H2O	N/A	N/A	N/A	Wet mixing	N/A	700	Air	180	4.64	N/A		N/A	300-500	TGA	6mg	mild	20	N/A	N/A	N/A	725	20	50% CO2	N/A	725	15	100% N2	N/A	0.430803	0.415443	0.415923	0.416523	0.415443	0.415443	0.415443	0.415443	0.415443	0.415443	0.415443	0.415443	0.415443	0.415443	0.414843	0.415443	0.415443	0.415443
Ca(OH)2 -mild	CO2 capture activity of a novel CaO adsorbent stabilized with (ZrO2+Al2O3+CeO2)-based additive under mild and realistic calcium looping conditions	Ca(OH)2	N/A	N/A	Citric acid (HOC(CO2H)(CH2CO2H)2)	N/A	Combustion	N/A	850	Air	120	N/A	N/A		N/A	N/A	TGA	N/A	mild	N/A	N/A	10	850	650	5	15% CO2	N/A	900	5	100% N2	N/A	0.35767	0.31685	0.29267	0.27487	0.25959	0.24624	0.24082	0.23192	0.22303	0.21432	0.20871	0.20658	0.2	0.19555	0.19111	0.1855	0.18221	0.18008
CA/15 -mild		Calcium Acetate Ca(CH3COO)2.H2O	N/A	N/A	Citric acid (HOC(CO2H)(CH2CO2H)2)	N/A	Combustion	N/A	850	Air	120	19.5	N/A		26.1	N/A	TGA	N/A	mild	N/A	N/A	10	850	650	5	15% CO2	N/A	900	5	100% N2	N/A	0.55306	0.55518	0.55518	0.55073	0.54416	0.53874	0.531	0.52326	0.51553	0.50779	0.50121	0.49463	0.49018	0.48245	0.47684	0.47239	0.46697	0.46368
CN/15 -mild		Calcium Nitrate Tetrahydrate Ca(NO₃)₂·4H₂O	N/A	N/A	Citric acid (HOC(CO2H)(CH2CO2H)2)	N/A	Combustion	N/A	850	Air	120	28.6	N/A		15.5	N/A	TGA	N/A	mild	N/A	N/A	10	850	650	5	15% CO2	N/A	900	5	100% N2	N/A	0.58943	0.59059	0.58943	0.58498	0.58401	0.58498	0.58498	0.58169	0.57956	0.5784	0.5784	0.57511	0.57395	0.57395	0.57395	0.5695	0.56737	0.56737
Limestone		limestone	N/A	N/A	Citric acid (HOC(CO2H)(CH2CO2H)2)	N/A	Combustion	N/A	850	Air	120	N/A	N/A			N/A	TGA	N/A	severe	N/A	N/A	10	850	650	30	15% CO2	N/A	900	5	70%CO2/30%Air	N/A	0.37174	0.23758	0.18663	0.15982	0.14075	0.12675	0.11732	0.10947	0.10212	0.09765	0.09319	0.08872	0.08534	0.08206	0.08147	0.07978	0.07809	0.07759
CN/15		Calcium Nitrate Tetrahydrate Ca(NO₃)₂·4H₂O	N/A	N/A	Citric acid (HOC(CO2H)(CH2CO2H)2)	N/A	Combustion	N/A	850	Air	120	28.6	N/A		15.5	N/A	TGA	N/A	severe	N/A	N/A	10	850	650	30	15% CO2	N/A	900	5	70%CO2/30%Air	N/A	0.38861	0.29661	0.24981	0.22976	0.2174	0.20842	0.20168	0.19244	0.18458	0.17808	0.17247	0.1681	0.16248	0.16011	0.15736	0.15699	0.156	0.15338
CN/20		Calcium Nitrate Tetrahydrate Ca(NO₃)₂·4H₂O	N/A	N/A	Citric acid (HOC(CO2H)(CH2CO2H)2)	N/A	Combustion	N/A	850	Air	120	31.3	N/A		13.9	N/A	TGA	N/A	severe	N/A	N/A	10	850	650	30	15% CO2	N/A	900	5	70%CO2/30%Air	N/A	0.47133	0.3807	0.32652	0.29581	0.27446	0.2601	0.24587	0.23164	0.22665	0.21953	0.2088	0.20093	0.19381	0.18745	0.18021	0.17596	0.17247	0.1681
CN/30		Calcium Nitrate Tetrahydrate Ca(NO₃)₂·4H₂O	N/A	N/A	Citric acid (HOC(CO2H)(CH2CO2H)2)	N/A	Combustion	N/A	850	Air	120	26.5	N/A		18.3	N/A	TGA	N/A	severe	N/A	N/A	10	850	650	30	15% CO2	N/A	900	5	70%CO2/30%Air	N/A	0.41778	0.33289	0.27796	0.23	0.20812	0.1952	0.18591	0.17152	0.16575	0.15713	0.1543	0.14852	0.14343	0.14127	0.13697	0.13345	0.12983	0.12688
CaO	Enhanced CO2 capture using organic acid structure modified waste eggshell derived CaO sorbent	Eggshell	N/A	N/A	N/A	N/A	Acid treat	N/A	850	N2	120	N/A	N/A		N/A	N/A	TGA	N/A	mild	10	N/A	N/A	N/A	650	30	15% CO2	N/A	850	5	100% N2	N/A	0.57118	0.5149	0.46482	0.42715	0.3975	0.3739	0.34939	0.33108	0.31474	0.30143	0.28706	0.27284	0.26467	0.25332	0.24107	0.2329	0.22276	0.2155
CaO AA		Eggshell	N/A	N/A	Acetic Acid (CH₃COOH)	N/A	Acid treat	N/A	850	N2	120	4.453	0.021	9.43184	N/A	N/A	TGA	N/A	mild	10	N/A	N/A	N/A	650	30	15% CO2	N/A	850	5	100% N2	N/A	0.37602	0.35559	0.34122	0.33002	0.31883	0.31157	0.30551	0.29825	0.29114	0.28812	0.28403	0.27995	0.27692	0.27374	0.27284	0.27072	0.26966	0.26875
CaO CA		Eggshell	N/A	N/A	Citric acid (HOC(CO2H)(CH2CO2H)2)	N/A	Acid treat	N/A	850	N2	120	5.234	0.022	8.40657	N/A	N/A	TGA	N/A	mild	10	N/A	N/A	N/A	650	30	15% CO2	N/A	850	5	100% N2	N/A	0.38207	0.3453	0.32382	0.31051	0.30143	0.29326	0.28509	0.27995	0.27586	0.27374	0.27178	0.26875	0.26769	0.26769	0.26557	0.26467	0.26255	0.26149
CaO FA		Eggshell	N/A	N/A	Formic Acid (HCOOH)	N/A	Acid treat	N/A	850	N2	120	9.376	0.023	4.90614	N/A	N/A	TGA	N/A	mild	10	N/A	N/A	N/A	650	30	15% CO2	N/A	850	5	100% N2	N/A	0.37193	0.37496	0.37299	0.36785	0.36058	0.35241	0.34334	0.33608	0.33002	0.32488	0.31883	0.31565	0.3096	0.30446	0.29931	0.29326	0.28706	0.28297
CaO LA		Eggshell	N/A	N/A	Latctic Acid (CH3CH(OH)COOH)	N/A	Acid treat	N/A	850	N2	120	N/A	N/A		N/A	N/A	TGA	N/A	mild	10	N/A	N/A	N/A	650	30	15% CO2	N/A	850	5	100% N2	N/A	0.2748	0.26875	0.25952	0.25029	0.24001	0.2329	0.22473	0.21762	0.20945	0.20642	0.20022	0.1981	0.19613	0.19401	0.18993	0.18585	0.18282	0.18282
CaO MA		Eggshell	N/A	N/A	Malic Acid (HO2CCH(OH)CH2CO2H)	N/A	Acid treat	N/A	850	N2	120	N/A	N/A		N/A	N/A	TGA	N/A	mild	10	N/A	N/A	N/A	650	30	15% CO2	N/A	850	5	100% N2	N/A	0.13078	0.09598	0.07752	0.06935	0.06118	0.0571	0.05301	0.05105	0.04999	0.04696	0.04696	0.04802	0.04484	0.04484	0.04484	0.04484	0.04484	0.0459
CaO PA		Eggshell	N/A	N/A	Propionic Acid (CH3CH2CO2H)	N/A	Acid treat	N/A	850	N2	120	N/A	N/A		N/A	N/A	TGA	N/A	mild	10	N/A	N/A	N/A	650	30	15% CO2	N/A	850	5	100% N2	N/A	0.31565	0.28101	0.26058	0.24727	0.23698	0.22579	0.21656	0.20945	0.20234	0.19613	0.18993	0.18585	0.18085	0.17465	0.17056	0.16648	0.16345	0.16043
Ca6Al (Ca5Al) -25C-24H-0.34M	Kilogram-scale production and pelletization of Al-promoted CaO-based sorbent for CO2 capture	Calcium Nitrate Tetrahydrate Ca(NO₃)₂·4H₂O	Al - Al(NO3)3·9H2O	N/A	N/A	NaCO3, NaOH	Precipitation	N/A	700	Air	120	18	0.073	8.11111	35.8	N/A	TGA	20mg	mild	N/A	N/A	N/A	N/A	600	45	15% CO2	N/A	700	15	100% N2	N/A	0.472334	0.460829	0.452949	0.446014	0.442547	0.436873	0.43577	0.433406	0.430096	0.427732
Ca7Al (Ca7Al) -25C-24H-0.34M		Calcium Nitrate Tetrahydrate Ca(NO₃)₂·4H₂O	Al - Al(NO3)3·9H2O	N/A	N/A	NaCO3, NaOH	Precipitation	N/A	700	Air	120	18	0.07	7.77778	36	N/A	TGA	20mg	mild	N/A	N/A	N/A	N/A	600	45	15% CO2	N/A	700	15	100% N2	N/A	0.499757	0.49629	0.488252	0.480372	0.46997	0.468867	0.457519	0.455155	0.449482	0.447118
Ca11Al (Ca10Al) -25C-24H-0.34M		Calcium Nitrate Tetrahydrate Ca(NO₃)₂·4H₂O	Al - Al(NO3)3·9H2O	N/A	N/A	NaCO3, NaOH	Precipitation	N/A	700	Air	120	16	0.06	7.5	37.3	N/A	TGA	20mg	mild	N/A	N/A	N/A	N/A	600	45	15% CO2	N/A	700	15	100% N2	N/A	0.554603	0.537424	0.544359	0.521506	0.52718	0.515675	0.513469	0.50086	0.494083	0.495187
Ca14Al (Ca15Al) -25C-24H-0.34M		Calcium Nitrate Tetrahydrate Ca(NO₃)₂·4H₂O	Al - Al(NO3)3·9H2O	N/A	N/A	NaCO3, NaOH	Precipitation	N/A	700	Air	120	9	0.037	8.22222	37.6	N/A	TGA	20mg	mild	N/A	N/A	N/A	N/A	600	45	15% CO2	N/A	700	15	100% N2	N/A	0.597943	0.583129	0.567211	0.547668	0.541995	0.515675	0.507795	0.495187	0.481475	0.475801
CaO		Calcium Nitrate Tetrahydrate Ca(NO₃)₂·4H₂O	Al - Al(NO3)3·9H2O	N/A	N/A	NaCO3, NaOH	Precipitation	N/A	700	Air	120	5	0.03	12	84.8	N/A	TGA	20mg	mild	N/A	N/A	N/A	N/A	600	45	15% CO2	N/A	700	15	100% N2	N/A	0.0895171	0.0895171	0.088414	0.088414	0.0860499	0.088414	0.0860499	0.0838438	0.087311	0.087311
Ca11Al (Ca10Al) -25C-24H-0.34M		Calcium Nitrate Tetrahydrate Ca(NO₃)₂·4H₂O	Al - Al(NO3)3·9H2O	N/A	N/A	NaCO3, NaOH	Precipitation	N/A	700	Air	120	N/A	N/A			N/A	TGA	20mg	mild	N/A	N/A	N/A	N/A	600	45	15% CO2	N/A	700	15	100% N2	N/A	0.554603	0.537424	0.544359	0.521506	0.52718	0.515675	0.513469	0.50086	0.494083	0.495187
Ca11Al (Ca10Al)-50C-24H-0.34M		Calcium Nitrate Tetrahydrate Ca(NO₃)₂·4H₂O	Al - Al(NO3)3·9H2O	N/A	N/A	NaCO3, NaOH	Precipitation	N/A	700	Air	120	15	0.058	7.73333	40.9	N/A	TGA	20mg	mild	N/A	N/A	N/A	N/A	600	45	15% CO2	N/A	700	15	100% N2	N/A	0.487414	0.482497	0.476977	0.45222	0.452823	0.437383	0.423667	0.418147	0.412626	0.408226
Ca11Al (Ca10Al)-75C-24H-0.34M		Calcium Nitrate Tetrahydrate Ca(NO₃)₂·4H₂O	Al - Al(NO3)3·9H2O	N/A	N/A	NaCO3, NaOH	Precipitation	N/A	700	Air	120	12	0.051	8.5	45.3	N/A	TGA	20mg	mild	N/A	N/A	N/A	N/A	600	45	15% CO2	N/A	700	15	100% N2	N/A	0.487414	0.453341	0.45498	0.427463	0.414265	0.418147	0.392786	0.382952	0.377431	0.365355
Ca11Al (Ca10Al) -25C-24H-0.34M		Calcium Nitrate Tetrahydrate Ca(NO₃)₂·4H₂O	Al - Al(NO3)3·9H2O	N/A	N/A	NaCO3, NaOH	Precipitation	N/A	700	Air	120	N/A	N/A			N/A	TGA	20mg	mild	N/A	N/A	N/A	N/A	600	45	15% CO2	N/A	700	15	100% N2	N/A	0.554603	0.537424	0.544359	0.521506	0.52718	0.515675	0.513469	0.50086	0.494083	0.495187
Ca11Al (Ca10Al)-25C-18H-0.34M		Calcium Nitrate Tetrahydrate Ca(NO₃)₂·4H₂O	Al - Al(NO3)3·9H2O	N/A	N/A	NaCO3, NaOH	Precipitation	N/A	700	Air	120	15	0.059	7.86667	36.4	N/A	TGA	20mg	mild	N/A	N/A	N/A	N/A	600	45	15% CO2	N/A	700	15	100% N2	N/A	0.554198	0.545911	0.539268	0.536391	0.534747	0.521871	0.50653	0.504886	0.499887	0.494956
Ca11Al (Ca10Al)-25C-12H-0.34M		Calcium Nitrate Tetrahydrate Ca(NO₃)₂·4H₂O	Al - Al(NO3)3·9H2O	N/A	N/A	NaCO3, NaOH	Precipitation	N/A	700	Air	120	10	0.042	8.4	37.8	N/A	TGA	20mg	mild	N/A	N/A	N/A	N/A	600	45	15% CO2	N/A	700	15	100% N2	N/A	0.535569	0.517282	0.517282	0.504064	0.506119	0.489956	0.489545	0.482901	0.478381	0.473792
Ca11Al (Ca10Al)-25C-6H-0.34M		Calcium Nitrate Tetrahydrate Ca(NO₃)₂·4H₂O	Al - Al(NO3)3·9H2O	N/A	N/A	NaCO3, NaOH	Precipitation	N/A	700	Air	120	10	0.048	9.6	38.5	N/A	TGA	20mg	mild	N/A	N/A	N/A	N/A	600	45	15% CO2	N/A	700	15	100% N2	N/A	0.539678	0.517693	0.51605	0.491189	0.483312	0.461396	0.449753	0.438589	0.425303	0.419139
Ca11Al (Ca10Al)-25C-18H-0.34M		Calcium Nitrate Tetrahydrate Ca(NO₃)₂·4H₂O	Al - Al(NO3)3·9H2O	N/A	N/A	NaCO3, NaOH	Precipitation	N/A	700	Air	120	N/A	N/A			N/A	TGA	20mg	mild	N/A	N/A	N/A	N/A	600	45	15% CO2	N/A	700	15	100% N2	N/A	0.553029	0.546219	0.538481	0.533683	0.534612	0.522077	0.506446	0.505517	0.498708	0.494839
Ca11Al (Ca10Al)-25C-18H-0.70M		Calcium Nitrate Tetrahydrate Ca(NO₃)₂·4H₂O	Al - Al(NO3)3·9H2O	N/A	N/A	NaCO3, NaOH	Precipitation	N/A	700	Air	120	10	0.044	8.8	45	N/A	TGA	20mg	mild	N/A	N/A	N/A	N/A	600	45	15% CO2	N/A	700	15	100% N2	N/A	0.543433	0.505517	0.50072	0.47828	0.469613	0.458935	0.462804	0.456923	0.453054	0.448257
Ca11Al (Ca10Al)-25C-18H-1.00M		Calcium Nitrate Tetrahydrate Ca(NO₃)₂·4H₂O	Al - Al(NO3)3·9H2O	N/A	N/A	NaCO3, NaOH	Precipitation	N/A	700	Air	120	6	0.026	8.66667	47.9	N/A	TGA	20mg	mild	N/A	N/A	N/A	N/A	600	45	15% CO2	N/A	700	15	100% N2	N/A	0.48122	0.425971	0.405543	0.381246	0.37552	0.371651	0.370568	0.372579	0.35896	0.35602
Ca11Al (Ca10Al)-25C-18H-1.35M		Calcium Nitrate Tetrahydrate Ca(NO₃)₂·4H₂O	Al - Al(NO3)3·9H2O	N/A	N/A	NaCO3, NaOH	Precipitation	N/A	700	Air	120	4	0.025	12.5	52.2	N/A	TGA	20mg	mild	N/A	N/A	N/A	N/A	600	45	15% CO2	N/A	700	15	100% N2	N/A	0.386198	0.323056	0.302628	0.275546	0.273533	0.258058	0.24351	0.226951	0.214416	0.209463
CaTi3	Multicycle Performance of CaTiO3 Decorated CaO-Based CO2 Adsorbent Prepared by a Versatile Aerosol Assisted Self-Assembly Method	Calcium Nitrate Tetrahydrate Ca(NO₃)₂·4H₂O	Ti - Ti(OC4H9)4	N/A	Acetic Acid (CH₃COOH), Hydrochloric Acid (HCl)	Alcohol, F127	Template	1	700	Air	30	17	N/A		N/A	N/A	TGA	5mg	mild	N/A	N/A	N2	700	600	5	100% CO2	N/A	700	50	100% N2	N/A	0.312635	0.322093	0.321305	0.3238	0.319597	0.31697	0.31697	0.303308	0.303308	0.305016	0.305016	0.305804	0.305804	0.302389	0.304096	0.305016	0.305935	0.305935
CaTi5		Calcium Nitrate Tetrahydrate Ca(NO₃)₂·4H₂O	Ti - Ti(OC4H9)4	N/A	Acetic Acid (CH₃COOH), Hydrochloric Acid (HCl)	Alcohol, F127	Template	1	700	Air	30	12	N/A		N/A	N/A	TGA	5mg	mild	N/A	N/A	N2	700	600	5	100% CO2	N/A	700	50	100% N2	N/A	0.459724	0.463094	0.466463	0.46197	0.456354	0.452022	0.447689	0.441913	0.430841	0.420892	0.41319	0.404365	0.403241	0.393293	0.392169	0.387677	0.386553	0.383344
CaTi3-harsh		Calcium Nitrate Tetrahydrate Ca(NO₃)₂·4H₂O	Ti - Ti(OC4H9)4	N/A	Acetic Acid (CH₃COOH), Hydrochloric Acid (HCl)	Alcohol, F127	Template	1	700	Air	30	17	N/A		N/A	N/A	TGA	5mg	severe	N/A	N/A	N2	700	600	5	100% CO2	N/A	920	15	100% CO2	N/A	0.303463	0.304929	0.216874	0.219139	0.227131	0.229529	0.230329	0.231927	0.227931	0.224734
BM-CaO	One-step and sustainable preparations of inert additive-doped CaO-based CO2 adsorbents by hydrogenation reduction of CaCO3	CaO	N/A	N/A	N/A	N/A	Dry mixing	N/A	800	Ar	15	10.526	0.059	11.2103	N/A	N/A	TGA	10mg	mild	20	50	Ar	800	650	120	100% CO2	50	800	15	100% Ar	50	0.312794	0.321109	0.316951	0.309596	0.298083	0.286729	0.273137	0.263703	0.250111	0.236519	0.225005	0.213652	0.202139	0.194783	0.187427	0.18327	0.179112	0.169678
CaO@ C-1		CaCO3	Ca - CaH2	N/A	N/A	N/A	Dry mixing	N/A	800	Ar	15	62.904	0.19	6.04095	N/A	N/A	TGA	10mg	mild	20	50	Ar	800	650	120	100% CO2	50	800	15	100% Ar	50	0.548655	0.465184	0.400422	0.349252	0.325266	0.300161	0.283531	0.264662	0.250111	0.23444	0.224046	0.213652	0.198941	0.195903	0.187427	0.18231	0.181191	0.171757
CaO@ C-2		CaCO3	Ca - Ca	N/A	N/A	N/A	Dry mixing	N/A	800	Ar	15	51.1	0.185	7.2407	N/A	N/A	TGA	10mg	mild	20	50	Ar	800	650	120	100% CO2	50	800	15	100% Ar	50	0.560169	0.512197	0.476698	0.449514	0.429685	0.414014	0.401542	0.38683	0.37116	0.361885	0.35341	0.344135	0.33566	0.329424	0.323188	0.317911	0.316951	0.309596
CaO@ MgO @ C		CaCO3	Ca/Mg - CaH2, MgH2	N/A	N/A	N/A	Dry mixing	N/A	800	Ar	15	43.953	0.074	3.36723	N/A	N/A	TGA	10mg	mild	20	50	Ar	800	650	120	100% CO2	50	800	15	100% Ar	50	0.500684	0.48917	0.476698	0.4735	0.470461	0.463106	0.459907	0.451592	0.444397	0.441198	0.434962	0.427607	0.420251	0.416093	0.411936	0.406659	0.403621	0.398344
CaO	Porous CaO–MgO Nanostructures for CO2 Capture	Calcium Nitrate Tetrahydrate Ca(NO₃)₂·4H₂O	N/A	Urea	N/A	Starch	Combustion	N/A	800	Air	20	11	0.03025	5.5	N/A	N/A	TGA	3mg	mild	10	20	N/A	N/A	650	5	20% CO2	20	700	5	100% N2	20	0.596402	0.596402	0.594471	0.592541	0.592541	0.590825	0.588894	0.586964	0.581387	0.579457	0.577526	0.573666	0.57195	0.570019	0.568089	0.564228	0.562512	0.560582
CaO90-MgO10		Calcium Nitrate Tetrahydrate Ca(NO₃)₂·4H₂O	Mg - Mg(NO3)2·6 H2O	Urea	N/A	Starch	Combustion	N/A	800	Air	20	N/A	N/A		N/A	N/A	TGA	3mg	mild	10	20	N/A	N/A	650	5	20% CO2	20	700	5	100% N2	20	0.47614	0.474071	0.475072	0.472603	0.471603	0.469067	0.466531	0.463996	0.461994	0.458925
CaO80-MgO20		Calcium Nitrate Tetrahydrate Ca(NO₃)₂·4H₂O	Mg - Mg(NO3)2·6 H2O	Urea	N/A	Starch	Combustion	N/A	800	Air	20	23	0.06325	5.5	N/A	N/A	TGA	3mg	mild	10	20	N/A	N/A	650	5	20% CO2	20	700	5	100% N2	20	0.38527	0.385731	0.385731	0.38527	0.384809	0.384809	0.384348	0.384348	0.384348	0.384348	0.384348	0.383887	0.383887	0.384348	0.382965	0.382505	0.382044	0.382044
CaO60-MgO40		Calcium Nitrate Tetrahydrate Ca(NO₃)₂·4H₂O	Mg - Mg(NO3)2·6 H2O	Urea	N/A	Starch	Combustion	N/A	800	Air	20	N/A	N/A		N/A	N/A	TGA	3mg	mild	10	20	N/A	N/A	650	5	20% CO2	20	700	5	100% N2	20	0.241049	0.241049	0.241049	0.239714	0.239047	0.239047	0.237668	0.238335	0.238024	0.238335
CaO	SiC/Mn co-doped CaO pellets with enhanced optical and thermal properties for calcium looping thermochemical heat storage	Ca(OH)2	N/A	Bagasse, polyvinyl pyrrolidone	N/A	N/A	Wet mixing	N/A	950	Air	10	12.58	0.049	7.79014	N/A	N/A	Fixed	2g	severe	N/A	1000	N/A	N/A	800	10	100% CO2	1000	950	10	100% CO2	1000	0.633246	0.565785	0.511099	0.489398	0.461678	0.436967	0.411502	0.394311	0.373356	0.357571	0.343389	0.335869	0.330605	0.329859	0.323188	0.319424	0.316423	0.313414
CaS3		Ca(OH)2	Si - SiC	Bagasse, polyvinyl pyrrolidone	N/A	N/A	Wet mixing	N/A	950	Air	10	N/A	N/A		N/A	N/A	Fixed	2g	severe	N/A	1000	N/A	N/A	800	10	100% CO2	1000	950	10	100% CO2	1000	0.629459	0.602069	0.549285	0.508797	0.471028	0.441729	0.416248	0.396047	0.375846	0.367376	0.358914	0.347812	0.337991	0.330888	0.324971	0.319786	0.313233	0.308684
CaS5		Ca(OH)2	Si - SiC	Bagasse, polyvinyl pyrrolidone	N/A	N/A	Wet mixing	N/A	950	Air	10	N/A	N/A		N/A	N/A	Fixed	2g	severe	N/A	1000	N/A	N/A	800	10	100% CO2	1000	950	10	100% CO2	1000	0.611451	0.610696	0.592004	0.542575	0.516364	0.496163	0.466942	0.448242	0.413011	0.406246	0.386045	0.368099	0.3696	0.361334	0.352409	0.345644	0.336624	0.329859
CaS10		Ca(OH)2	Si - SiC	Bagasse, polyvinyl pyrrolidone	N/A	N/A	Wet mixing	N/A	950	Air	10	N/A	N/A		N/A	N/A	Fixed	2g	severe	N/A	1000	N/A	N/A	800	10	100% CO2	1000	950	10	100% CO2	1000	0.572676	0.536824	0.507516	0.469024	0.436449	0.418251	0.401233	0.383672	0.371289	0.357555	0.351089	0.345816	0.341267	0.33671	0.332797	0.326252	0.321695	0.320422
CaMn1		Ca(OH)2	Mn - MnC4H6O4·4H2O	Bagasse, polyvinyl pyrrolidone	N/A	N/A	Impregnation	N/A	950	Air	10	N/A	N/A		N/A	N/A	Fixed	2g	severe	N/A	1000	N/A	N/A	800	10	100% CO2	1000	950	10	100% CO2	1000	0.63041	0.588909	0.54791	0.505717	0.471177	0.444353	0.403441	0.383578	0.372711	0.354797
CaMn3		Ca(OH)2	Mn - MnC4H6O4·4H2O	Bagasse, polyvinyl pyrrolidone	N/A	N/A	Impregnation	N/A	950	Air	10	N/A	N/A		N/A	N/A	Fixed	2g	severe	N/A	1000	N/A	N/A	800	10	100% CO2	1000	950	10	100% CO2	1000	0.618954	0.586952	0.552404	0.510219	0.473126	0.448847	0.418715	0.401484	0.381621	0.36762
CaMn5		Ca(OH)2	Mn - MnC4H6O4·4H2O	Bagasse, polyvinyl pyrrolidone	N/A	N/A	Impregnation	N/A	950	Air	10	N/A	N/A		N/A	N/A	Fixed	2g	severe	N/A	1000	N/A	N/A	800	10	100% CO2	1000	950	10	100% CO2	1000	0.60478	0.580069	0.553858	0.53581	0.500673	0.478217	0.445241	0.425786	0.401076	0.381535	0.376365	0.370354	0.366591	0.362081	0.354569	0.351654	0.343389	0.336624
CaMn7		Ca(OH)2	Mn - MnC4H6O4·4H2O	Bagasse, polyvinyl pyrrolidone	N/A	N/A	Impregnation	N/A	950	Air	10	N/A	N/A		N/A	N/A	Fixed	2g	severe	N/A	1000	N/A	N/A	800	10	100% CO2	1000	950	10	100% CO2	1000	0.597143	0.567089	0.531269	0.500626	0.468624	0.449444	0.432214	0.415572	0.392574	0.375257
CaS5Mn5		Ca(OH)2	Mn/Si - MnC4H6O4·4H2O, SiC	Bagasse, polyvinyl pyrrolidone	N/A	N/A	Impregnation	N/A	950	Air	10	17.98	0.12	13.3482	N/A	N/A	Fixed	2g	severe	N/A	1000	N/A	N/A	800	10	100% CO2	1000	950	10	100% CO2	1000	0.587494	0.568794	0.535064	0.514109	0.502174	0.484888	0.474461	0.462432	0.446741	0.432457	0.423531	0.415266	0.413757	0.406246	0.398066	0.39281	0.386791	0.377119
CaO,AR	Study on the effect of NaBr modification on CaO-based sorbent for CO2 capture and SO2 capture	CaCO3	N/A	N/A	N/A	N/A	Impregnation	N/A	850	Air	120	9.22	0.088	19.0889	N/A	N/A	TGA	5mg	mild	20	N/A	N2	850	850	5	100% CO2	N/A	850	5	100% N2	N/A	0.54343	0.46771	0.38682	0.33032	0.27499	0.23537	0.23021	0.207	0.19411	0.18402	0.17371	0.16339	0.15448	0.14276	0.13127	0.11838	0.10689	0.09657
NaBr/CaO		CaCO3	Na - NaBr	N/A	N/A	N/A	Impregnation	N/A	850	Air	120	6.73	0.031	9.21248	N/A	N/A	TGA	5mg	mild	20	N/A	N2	850	850	5	100% CO2	N/A	850	5	100% N2	N/A	0.44091	0.4329	0.41824	0.40691	0.39557	0.38658	0.37407	0.36156	0.35257	0.34691	0.34241	0.32756	0.31857	0.31173	0.30958	0.30508	0.30156	0.29824
Dolomite		Mineral - Dolomite	N/A	N/A	N/A	N/A	Impregnation	N/A	850	Air	120	8.55	0.085	19.883	N/A	N/A	TGA	5mg	mild	20	N/A	N2	850	850	5	100% CO2	N/A	850	5	100% N2	N/A	0.38887	0.37006	0.35951	0.35019	0.34281	0.33243	0.31344	0.29252	0.27793	0.26843	0.25384	0.2454	0.23397	0.22764	0.22553	0.22131	0.21621	0.21094
NaBr/Dolomite		Mineral - Dolomite	Na - NaBr	N/A	N/A	N/A	Impregnation	N/A	850	Air	120	6.85	0.033	9.63504	N/A	N/A	TGA	5mg	mild	20	N/A	N2	850	850	5	100% CO2	N/A	850	5	100% N2	N/A	0.25741	0.25281	0.24829	0.24275	0.23823	0.23878	0.23776	0.23675	0.23675	0.23574	0.2362	0.23675	0.23574	0.23519	0.23472	0.2362	0.23675	0.2362
spindle-shaped Ca(OH)2	Template-Free Synthesis of Hollow CaO/Ca2SiO4 Nanoparticle as a Cyclically Stable High-Capacity CO2 Sorbent	Calcium Nitrate Tetrahydrate Ca(NO₃)₂·4H₂O	N/A	N/A	N/A	ethanol, NaOH	Precipitation	N/A	650	Air	120	26.67	0.13	9.74878	N/A	N/A	TGA	30mg	severe	N/A	30	N2	850	650	30	15% CO2	N/A	850	10	50% CO2	N/A	0.66405	0.64634	0.63101	0.59777	0.56472	0.53288	0.506	0.48689	0.47296	0.46778
Ca95Si5		Ca(OH)2 - spindle-shaped	N/A	CTAB, TEOS, C18TMS	N/A	ammonia, ethanol, NaOH	Precipitation	N/A	650	Air	120	46.21	0.17	7.35771	N/A	N/A	TGA	30mg	severe	N/A	30	N2	850	650	30	15% CO2	N/A	850	10	50% CO2	N/A	0.67421	0.67938	0.6539	0.62723	0.60036	0.57866	0.54681	0.52511	0.51496	0.51118
Ca90Si10		Ca(OH)2 - spindle-shaped	N/A	CTAB, TEOS, C18TMS	N/A	ammonia, ethanol, NaOH	Precipitation	N/A	650	Air	120	58.2	0.28	9.62199	N/A	N/A	TGA	30mg	severe	N/A	30	N2	850	650	30	15% CO2	N/A	850	10	50% CO2	N/A	0.68619	0.68049	0.67336	0.66481	0.66338	0.66053	0.65055	0.63772	0.62632	0.62204	0.62062	0.61491	0.61206	0.60636	0.59495	0.58212	0.57357	0.57072
Ca85Si15		Ca(OH)2 - spindle-shaped	N/A	CTAB, TEOS, C18TMS	N/A	ammonia, ethanol, NaOH	Precipitation	N/A	650	Air	120	55.89	0.3	10.7354	N/A	N/A	TGA	30mg	severe	N/A	30	N2	850	650	30	15% CO2	N/A	850	10	50% CO2	N/A	0.506	0.49207	0.47674	0.45126	0.43215	0.422	0.41444	0.40548	0.4003	0.38896
CaCO3		Ca(OH)2 - spindle-shaped	N/A	N/A	N/A	N/A	N/A	N/A	650	Air	120	N/A	N/A		N/A	N/A	TGA	30mg	severe	N/A	30	N2	850	650	30	15% CO2	N/A	850	10	50% CO2	N/A	0.65198	0.5308	0.42836	0.36135	0.33305	0.2974	0.27317	0.26461	0.24751	0.23753	0.2304	0.22612	0.21757	0.21044	0.20902	0.20616	0.20616	0.20474
P-mix-Ca90Si10		Ca(OH)2 - spindle-shaped	Si - SiO2	N/A	N/A	N/A	Dry mixing	N/A	650	Air	120	N/A	N/A		N/A	N/A	TGA	30mg	severe	N/A	30	N2	850	650	30	15% CO2	N/A	850	10	50% CO2	N/A	0.63345	0.63059	0.58783	0.56787	0.55504	0.5308	0.51105	0.49536	0.47968	0.46257	0.44404	0.42408	0.4141	0.39985	0.39272	0.38416	0.37418	0.36991
CaY40 - powder	Thermochemical Energy Storage of Concentrated Solar Power by Novel Y2O3-Doped CaO Pellets	Calcium Acetate Ca(CH3COO)2.H2O	Y - Y(CH3CO2)3·4H2O Yttrium Acetate Tetrahydrate	N/A	N/A	N/A	Wet mixing	5	900	Air	60	N/A	N/A		N/A	N/A	Fixed	0.2g	mild	N/A	N/A	20	750	850	10	100% CO2	N/A	750	25	100% N2	N/A	0.306931	0.335618	0.358647	0.385181	0.419721	0.431231	0.446254	0.438059	0.466942	0.468113
CaY35- powder		Calcium Acetate Ca(CH3COO)2.H2O	Y - Y(CH3CO2)3·4H2O Yttrium Acetate Tetrahydrate	N/A	N/A	N/A	Wet mixing	5	900	Air	60	15.792	N/A		N/A	N/A	Fixed	0.2g	mild	N/A	N/A	20	750	850	10	100% CO2	N/A	750	25	100% N2	N/A	0.335398	0.380309	0.411046	0.429959	0.457034	0.464121	0.473581	0.481965	0.489052	0.490129	0.497224	0.498512	0.500877	0.504311	0.507964	0.501946	0.500877	0.503234
CaY30- powder		Calcium Acetate Ca(CH3COO)2.H2O	Y - Y(CH3CO2)3·4H2O Yttrium Acetate Tetrahydrate	N/A	N/A	N/A	Wet mixing	5	900	Air	60	N/A	N/A		N/A	N/A	Fixed	0.2g	mild	N/A	N/A	20	750	850	10	100% CO2	N/A	750	25	100% N2	N/A	0.265375	0.326449	0.357476	0.385181	0.402349	0.413867	0.431231	0.459918	0.457765	0.455424
CaY20- powder		Calcium Acetate Ca(CH3COO)2.H2O	Y - Y(CH3CO2)3·4H2O Yttrium Acetate Tetrahydrate	N/A	N/A	N/A	Wet mixing	5	900	Air	60	N/A	N/A		N/A	N/A	Fixed	0.2g	mild	N/A	N/A	20	750	850	10	100% CO2	N/A	750	25	100% N2	N/A	0.326449	0.347129	0.376011	0.419721	0.409373	0.412893	0.41855	0.425378	0.42889	0.432402
CaY10- powder		Calcium Acetate Ca(CH3COO)2.H2O	Y - Y(CH3CO2)3·4H2O Yttrium Acetate Tetrahydrate	N/A	N/A	N/A	Wet mixing	5	900	Air	60	N/A	N/A		N/A	N/A	Fixed	0.2g	mild	N/A	N/A	20	750	850	10	100% CO2	N/A	750	25	100% N2	N/A	0.262059	0.235518	0.244687	0.26323	0.274741	0.278056	0.28391	0.285081	0.291909	0.29425
Ca100- powder		Calcium Acetate Ca(CH3COO)2.H2O	N/A	N/A	N/A	N/A	N/A	5	900	Air	60	11.934	N/A		N/A	N/A	Fixed	0.2g	mild	N/A	N/A	20	750	850	10	100% CO2	N/A	750	25	100% N2	N/A	0.282739	0.106543	0.123907	0.134247	0.145758	0.159618	0.167616	0.171129	0.176786	0.174444
limestone- powder		limestone	N/A	N/A	N/A	N/A	N/A	5	900	Air	60	N/A	N/A		N/A	N/A	Fixed	0.2g	mild	N/A	N/A	20	750	850	10	100% CO2	N/A	750	25	100% N2	N/A	0.525674	0.427719	0.367816	0.34947	0.309273	0.291909	0.271229	0.252694	0.242346	0.22869
CaY35-harsh- powder		Calcium Acetate Ca(CH3COO)2.H2O	Y - Y(CH3CO2)3·4H2O Yttrium Acetate Tetrahydrate	N/A	N/A	N/A	Wet mixing	5	900	Air	60	15.792	N/A		N/A	N/A	Fixed	0.2g	severe	N/A	N/A	20	750	850	10	100% CO2	N/A	925	25	100% CO2	N/A	0.333033	0.366127	0.397933	0.428662	0.445217	0.453593	0.461764	0.471216	0.478311	0.485399	0.357744	0.350656	0.337763	0.370857	0.35431	0.355386	0.342493	0.333033
D-CaCO3	Decomposition kinetics of Al- and Fe-doped calcium carbonate particles with improved solar absorbance and cycle stability	CaCO3	Al/Fe - Al(NO3)3·9H2O, Fe(NO3)3)·9H2O		Citric acid (HOC(CO2H)(CH2CO2H)2)	N/A	Sol-gel	N/A	900	Air	120	14.99	N/A		N/A	N/A	TGA	3mg	mild	N/A	N/A	N/A	N/A	700	10	50% CO2	N/A	700	10	100% N2	N/A	0.339151	0.332839	0.329983	0.332644	0.327585	0.329912	0.327646	0.330626	0.328357	0.327065	0.327065	0.323364	0.326918	0.327892	0.325626	0.323882	0.323364	0.325044
P-CaCO3		CaCO3	N/A		Citric acid (HOC(CO2H)(CH2CO2H)2)	N/A	Sol-gel	N/A	900	Air	120	5.49	N/A		N/A	N/A	TGA	3mg	mild	N/A	N/A	N/A	N/A	700	10	50% CO2	N/A	700	10	100% N2	N/A	0.683483	0.661184	0.645261	0.62271	0.611379	0.601811	0.593527	0.579549	0.573916	0.568428	0.567339	0.564116	0.553016	0.551765	0.544486	0.532417	0.535205	0.528963
S20-1X	Solution combustion synthesis of zirconia-stabilized calcium oxide sorbents for CO2 capture	Calcium Nitrate Tetrahydrate Ca(NO₃)₂·4H₂O	Zr - ZrO(NO3)2·6H2O	urea	N/A	N/A	Combustion	N/A	900	Air	120	N/A	N/A		N/A	N/A	TGA	20mg	mild	40	40	N/A	N/A	675	20	20% CO2	40	850	10	100% N2	40	0.0603566	0.0676478	0.0702649	0.0713869	0.0702649	0.0726955	0.0702649	0.0702649	0.0713869	0.0726955	0.0726955	0.075126	0.075126	0.075126	0.075126	0.075126	0.075126	0.0762476
S20-2X		Calcium Nitrate Tetrahydrate Ca(NO₃)₂·4H₂O	Zr - ZrO(NO3)2·6H2O	urea	N/A	N/A	Combustion	N/A	900	Air	120	9.3	0.0375	8.06452	N/A	0.335	TGA	20mg	mild	40	40	N/A	N/A	675	20	20% CO2	40	850	10	100% N2	40	0.20001	0.19758	0.192719	0.18655	0.182998	0.179259	0.17795	0.17552	0.173089	0.171967	0.169537	0.168228	0.169537	0.168228	0.168228	0.168228	0.168228	0.16692
S20-8X		Calcium Nitrate Tetrahydrate Ca(NO₃)₂·4H₂O	Zr - ZrO(NO3)2·6H2O	urea	N/A	N/A	Combustion	N/A	900	Air	120	22.7	0.0722	6.36123	N/A	0.031	TGA	20mg	mild	40	40	N/A	N/A	675	20	20% CO2	40	850	10	100% N2	40	0.488105	0.522504	0.533535	0.537087	0.537087	0.534656	0.531104	0.524935	0.520074	0.515026	0.510165	0.503996	0.498014	0.490535	0.488105	0.480814	0.474644	0.470906
S15-6x		Calcium Nitrate Tetrahydrate Ca(NO₃)₂·4H₂O	Zr - ZrO(NO3)2·6H2O	urea	N/A	N/A	Combustion	N/A	900	Air	120	17	0.0971	11.4235	N/A	0.128	TGA	20mg	mild	40	40	N/A	N/A	675	20	20% CO2	40	850	10	100% N2	40	0.503303	0.534055	0.541291	0.540206	0.535322	0.530256	0.523021	0.514338	0.500951	0.494801	0.483766	0.47635	0.466581	0.460431	0.455547	0.44813	0.440713	0.435829
S10-6x		Calcium Nitrate Tetrahydrate Ca(NO₃)₂·4H₂O	Zr - ZrO(NO3)2·6H2O	urea	N/A	N/A	Combustion	N/A	900	Air	120	15.6	0.0565	7.24359	N/A	0.112	TGA	20mg	mild	40	40	N/A	N/A	675	20	20% CO2	40	850	10	100% N2	40	0.536407	0.575661	0.583078	0.583078	0.576928	0.569511	0.554858	0.541291	0.527905	0.511986	0.498419	0.486118	0.475083	0.465315	0.456813	0.44813	0.440713	0.432211
S20-4X		Calcium Nitrate Tetrahydrate Ca(NO₃)₂·4H₂O	Zr - ZrO(NO3)2·6H2O	urea	N/A	N/A	Combustion	N/A	900	Air	120	11.8	0.0466	7.89831	N/A	0.218	TGA	20mg	mild	40	40	N/A	N/A	675	20	20% CO2	40	850	10	100% N2	40	0.359462	0.389289	0.39861	0.405268	0.407931	0.407931	0.405268	0.401273	0.39861	0.394615	0.393283	0.387691	0.385028	0.381033	0.379702	0.375707	0.371712	0.371712
S20-6X		Calcium Nitrate Tetrahydrate Ca(NO₃)₂·4H₂O	Zr - ZrO(NO3)2·6H2O	urea	N/A	N/A	Combustion	N/A	900	Air	120	19.6	0.0702	7.16327	N/A	0.101	TGA	20mg	mild	40	40	N/A	N/A	675	20	20% CO2	40	850	10	100% N2	40	0.529105	0.540024	0.537361	0.534698	0.529105	0.521116	0.513126	0.504871	0.495549	0.491554	0.481967	0.472646	0.468651	0.460662	0.455069	0.451074	0.444416	0.437759
Cadomin		Calcium Nitrate Tetrahydrate Ca(NO₃)₂·4H₂O	Zr - ZrO(NO3)2·6H2O	urea	N/A	N/A	Combustion	N/A	900	Air	120	N/A	N/A		N/A	N/A	TGA	20mg	mild	40	40	N/A	N/A	675	20	20% CO2	40	850	10	100% N2	40	0.591157	0.473978	0.409262	0.373043	0.344814	0.325905	0.306997	0.293415	0.281431	0.271843	0.263853	0.255864	0.249206	0.244945	0.239619	0.234293	0.228966	0.226303
Cadomin-harsh		Calcium Nitrate Tetrahydrate Ca(NO₃)₂·4H₂O	Zr - ZrO(NO3)2·6H2O	urea	N/A	N/A	Combustion	N/A	900	Air	120	N/A	N/A		N/A	N/A	TGA	20mg	severe	40	40	N/A	N/A	675	20	20% CO2	40	950	10	100% CO2	40	0.35259	0.230869	0.19369	0.172999	0.159259	0.150368	0.141316	0.137275	0.131132	0.126929	0.124828	0.12208	0.120787	0.118039	0.116584	0.113836	0.112543	0.108986
S20-4X -harsh		Calcium Nitrate Tetrahydrate Ca(NO₃)₂·4H₂O	Zr - ZrO(NO3)2·6H2O	urea	N/A	N/A	Combustion	N/A	900	Air	120	11.8	0.0466	7.89831	N/A	0.218	TGA	20mg	severe	40	40	N/A	N/A	675	20	20% CO2	40	950	10	100% CO2	40	0.328504	0.328504	0.318483	0.307167	0.298761	0.291164	0.284213	0.27904	0.274352	0.267563	0.263037	0.258511	0.253176	0.250105	0.247034	0.243316	0.239437	0.236365
S20-6X -harsh		Calcium Nitrate Tetrahydrate Ca(NO₃)₂·4H₂O	Zr - ZrO(NO3)2·6H2O	urea	N/A	N/A	Combustion	N/A	900	Air	120	19.6	0.0702	7.16327	N/A	0.101	TGA	20mg	severe	40	40	N/A	N/A	675	20	20% CO2	40	950	10	100% CO2	40	0.359541	0.375544	0.371664	0.368593	0.364875	0.360996	0.355661	0.350489	0.345154	0.33982	0.332222	0.328343	0.322362	0.316219	0.31234	0.306359	0.301833	0.297145
Ca-Al2.5-Ce1-T	CaO/CaCO3 thermochemical heat storage performance of CaO-based micrometre-sized tubular composite	limestone	Al/Ce - Al(NO3)3·9H2O, Ce(NO3)3·6H2O	absorbent papers	Acetic Acid (CH₃COOH)	N/A	Template	N/A	600	Air	60	22.5234	0.24073	21.376	N/A	N/A	Fixed	500mg	mild	N/A	1000	N2	850	850	5	100% CO2	N/A	850	5	100% N2	N/A	0.739153	0.73832	0.737605	0.733551	0.735099	0.734384	0.734384	0.731052	0.733551	0.730337	0.737605	0.737605	0.736772	0.727839	0.734384	0.735099	0.726291	0.727839
Ca-Al2.5-Ce2.5-T		limestone	Al/Ce - Al(NO3)3·9H2O, Ce(NO3)3·6H2O	absorbent papers	Acetic Acid (CH₃COOH)	N/A	Template	N/A	600	Air	60	N/A	N/A		N/A	N/A	Fixed	500mg	mild	N/A	1000	N2	850	850	5	100% CO2	N/A	850	5	100% N2	N/A	0.726291	0.726291	0.719856	0.719023	0.723069	0.723069	0.721404	0.71819	0.725458	0.719023	0.722236	0.719856	0.719023	0.717357	0.717357	0.716642	0.722236	0.717357
Ca-Al2.5-Ce5-T		limestone	Al/Ce - Al(NO3)3·9H2O, Ce(NO3)3·6H2O	absorbent papers	Acetic Acid (CH₃COOH)	N/A	Template	N/A	600	Air	60	N/A	N/A		N/A	N/A	Fixed	500mg	mild	N/A	1000	N2	850	850	5	100% CO2	N/A	850	5	100% N2	N/A	0.702106	0.698893	0.699608	0.694846	0.699608	0.697227	0.694006	0.694006	0.700441	0.69234	0.694006	0.699608	0.689959	0.689959	0.691625	0.686746	0.691625	0.690792
Ca-Al2.5-T		limestone	Al/Ce - Al(NO3)3·9H2O, Ce(NO3)3·6H2O	absorbent papers	Acetic Acid (CH₃COOH)	N/A	Template	N/A	600	Air	60	N/A	N/A		N/A	N/A	Fixed	500mg	mild	N/A	1000	N2	850	850	5	100% CO2	N/A	850	5	100% N2	N/A	0.739153	0.735099	0.731052	0.732718	0.731885	0.724617	0.725458	0.731052	0.723902	0.730337	0.727124	0.725458	0.723069	0.717357	0.716642	0.721404	0.713303	0.712588
CaAc-T		limestone	Al/Ce - Al(NO3)3·9H2O, Ce(NO3)3·6H2O	absorbent papers	Acetic Acid (CH₃COOH)	N/A	Template	N/A	600	Air	60	21.585	0.19353	17.9319	N/A	N/A	Fixed	500mg	mild	N/A	1000	N2	850	850	5	100% CO2	N/A	850	5	100% N2	N/A	0.781079	0.782744	0.772263	0.770597	0.767384	0.77143	0.769049	0.748086	0.747254	0.741534	0.735099	0.734384	0.730337	0.716642	0.717357	0.700441	0.710089	0.699608
Ca-Al2.5-Ce1		limestone	Al/Ce - Al(NO3)3·9H2O, Ce(NO3)3·6H2O	absorbent papers	Acetic Acid (CH₃COOH)	N/A	Template	N/A	600	Air	60	N/A	N/A		N/A	N/A	Fixed	500mg	mild	N/A	1000	N2	850	850	5	100% CO2	N/A	850	5	100% N2	N/A	0.732718	0.726291	0.719023	0.709374	0.702821	0.708541	0.700441	0.689126	0.686746	0.680311	0.67793	0.674591	0.667449	0.657682	0.657682	0.649699	0.64482	0.641599
Limestone		limestone	Al/Ce - Al(NO3)3·9H2O, Ce(NO3)3·6H2O	absorbent papers	Acetic Acid (CH₃COOH)	N/A	Template	N/A	600	Air	60	11.5321	0.11927	20.6848	N/A	N/A	Fixed	500mg	mild	N/A	1000	N2	850	850	5	100% CO2	N/A	850	5	100% N2	N/A	0.658515	0.654461	0.652913	0.650414	0.645653	0.642431	0.639933	0.628619	0.625405	0.620636	0.617422	0.615756	0.613368	0.594794	0.589191	0.57299	0.565015	0.560128
pure CaO	CO2 capture and fluidity performance of CaO-based sorbents: Effect of Zr, Al and Ce additives in tri-, bi- and mono-metallic configurations	Calcium Nitrate Tetrahydrate Ca(NO₃)₂·4H₂O	N/A	N/A	Citric acid (HOC(CO2H)(CH2CO2H)2)	N/A	Sol-gel	N/A	850	Air	120	16.82	N/A		N/A		TGA	5mg	mild	10/ 50	N/A	N2	850	650	30	15% CO2	N/A	850	5	100% N2	N/A	0.495935	0.456154	0.420845	0.393708	0.375668	0.357628	0.340359	0.328641	0.315997	0.304125	0.293332	0.284235	0.276988	0.26712	0.259873	0.253551	0.247229	0.241833
Ca/Zr		Calcium Nitrate Tetrahydrate Ca(NO₃)₂·4H₂O	Zr - ZrO(NO3)2·6H2O	N/A	Citric acid (HOC(CO2H)(CH2CO2H)2)	N/A	Sol-gel	N/A	850	Air	120	20.9	N/A		N/A	0.0244	TGA	5mg	mild	10/ 50	N/A	N2	850	650	30	15% CO2	N/A	850	5	100% N2	N/A	0.481441	0.482366	0.476969	0.472498	0.467872	0.462476	0.456154	0.451682	0.445361	0.441661	0.435339	0.429942	0.427167	0.420845	0.415448	0.411902	0.405426	0.40188
Ca/Ce		Calcium Nitrate Tetrahydrate Ca(NO₃)₂·4H₂O	Ce - Ce(NO₃)₃·6H₂O	N/A	Citric acid (HOC(CO2H)(CH2CO2H)2)	N/A	Sol-gel	N/A	850	Air	120	18.8	N/A		N/A	0.0274	TGA	5mg	mild	10/ 50	N/A	N2	850	650	30	15% CO2	N/A	850	5	100% N2	N/A	0.475119	0.465251	0.458929	0.452608	0.446132	0.440735	0.434413	0.427167	0.42177	0.413598	0.409127	0.40373	0.398334	0.393708	0.388311	0.38384	0.378444	0.375668
Ca/Al		Calcium Nitrate Tetrahydrate Ca(NO₃)₂·4H₂O	Al - Al(NO3)3·9H2O	N/A	Citric acid (HOC(CO2H)(CH2CO2H)2)	N/A	Sol-gel	N/A	850	Air	120	23.2	N/A		N/A	0.023	TGA	5mg	mild	10/ 50	N/A	N2	850	650	30	15% CO2	N/A	850	5	100% N2	N/A	0.469722	0.480516	0.478819	0.471573	0.465251	0.458929	0.453379	0.447982	0.441661	0.436264	0.431792	0.427167	0.423621	0.418995	0.414523	0.410977	0.409127	0.405426
Ca/Zr/Ce		Calcium Nitrate Tetrahydrate Ca(NO₃)₂·4H₂O	Ce/Zr - ZrO(NO3)2·6H2O, Ce(NO3)3.6H2O	N/A	Citric acid (HOC(CO2H)(CH2CO2H)2)	N/A	Sol-gel	N/A	850	Air	120	17.4	N/A		N/A	0.032	TGA	5mg	mild	10/ 50	N/A	N2	850	650	30	15% CO2	N/A	850	5	100% N2	N/A	0.536777	0.52733	0.522082	0.514734	0.507562	0.499164	0.491817	0.485519	0.477297	0.46785	0.461552	0.454379	0.447032	0.440734	0.435486	0.430237	0.425164	0.419916
Ca/Zr/Al		Calcium Nitrate Tetrahydrate Ca(NO₃)₂·4H₂O	Al/Zr - ZrO(NO3)2.H2O, Al(NO3)3.9H2O	N/A	Citric acid (HOC(CO2H)(CH2CO2H)2)	N/A	Sol-gel	N/A	850	Air	120	16.6	N/A		N/A	0.0345	TGA	5mg	mild	10/ 50	N/A	N2	850	650	30	15% CO2	N/A	850	5	100% N2	N/A	0.473098	0.465751	0.460502	0.450181	0.442833	0.433386	0.427263	0.420965	0.413618	0.410469	0.405221	0.400147	0.395949	0.39175	0.389651	0.385452	0.382303	0.379154
Ca/Al/Ce		Calcium Nitrate Tetrahydrate Ca(NO₃)₂·4H₂O	Al/Ce - Al(NO3)3.9H2O, Ce(NO3)3.6H2O	N/A	Citric acid (HOC(CO2H)(CH2CO2H)2)	N/A	Sol-gel	N/A	850	Air	120	26.9	N/A		N/A	0.0165	TGA	5mg	mild	10/ 50	N/A	N2	850	650	30	15% CO2	N/A	850	5	100% N2	N/A	0.453329	0.457353	0.458403	0.456478	0.456478	0.454379	0.45228	0.449131	0.444932	0.442833	0.437585	0.433386	0.430237	0.426213	0.423065	0.418866	0.415717	0.414667
Ca/Zr/Al/Ce		Calcium Nitrate Tetrahydrate Ca(NO₃)₂·4H₂O	Al/Ce/Zr - ZrO(NO3)2.H2O, Al(NO3)3.9H2O, Ce(NO3)3.6H2O	N/A	Citric acid (HOC(CO2H)(CH2CO2H)2)	N/A	Sol-gel	N/A	850	Air	120	28.6	N/A		N/A	0.0155	TGA	5mg	mild	10/ 50	N/A	N2	850	650	30	15% CO2	N/A	850	5	100% N2	N/A	0.443227	0.444155	0.441699	0.439296	0.438696	0.438095	0.438095	0.436294	0.435093	0.434438	0.433564	0.432363	0.430834	0.429906	0.429633	0.427831	0.425975	0.426303
CH-RS5	Comparative Study on CO2 Capture Performance of Prewashed Agricultural Waste-Templated, CaO-based Pellets Subjected to Different Regeneration Conditions	Ca(OH)2	N/A	rice straw (RS)	N/A	N/A	Template	N/A	850	N2	N/A	N/A	N/A		N/A	N/A	TGA	20mg	mild	N/A	100	N/A	N/A	650	30	15% CO2	100	850	2	100% N2	100	0.45255	0.45149	0.44256	0.43029	0.41591	0.40152	0.38714	0.37048	0.35822	0.34489	0.33278	0.32051	0.30719	0.29825	0.2872	0.27947	0.27054	0.26388
CH-RS10		Ca(OH)2	N/A	rice straw (RS)	N/A	N/A	Template	N/A	850	N2	N/A	N/A	N/A		N/A	N/A	TGA	20mg	mild	N/A	100	N/A	N/A	650	30	15% CO2	100	850	2	100% N2	100	0.35488	0.36927	0.36927	0.36155	0.35382	0.34822	0.3405	0.33278	0.32611	0.31945	0.31279	0.30613	0.30158	0.29825	0.29386	0.2872	0.28493	0.28159
CH-WS5		Ca(OH)2	N/A	wheat straw (WS)	N/A	N/A	Template	N/A	850	N2	N/A	N/A	N/A		N/A	N/A	TGA	20mg	mild	N/A	100	N/A	N/A	650	30	15% CO2	100	850	2	100% N2	100	0.44362	0.45149	0.4415	0.43151	0.41818	0.40486	0.39153	0.37714	0.36488	0.35155	0.33717	0.32384	0.31385	0.30279	0.29159	0.28159	0.27387	0.26615
CH-WS10		Ca(OH)2	N/A	wheat straw (WS)	N/A	N/A	Template	N/A	850	N2	N/A	N/A	N/A		N/A	N/A	TGA	20mg	mild	N/A	100	N/A	N/A	650	30	15% CO2	100	850	2	100% N2	100	0.36049	0.36488	0.35488	0.3405	0.3249	0.31052	0.29613	0.28281	0.27175	0.25949	0.24949	0.24056	0.2295	0.22057	0.21285	0.20618	0.19952	0.19286
CH-CS5		Ca(OH)2	N/A	corn stalk (CS)	N/A	N/A	Template	N/A	850	N2	N/A	N/A	N/A		N/A	N/A	TGA	20mg	mild	N/A	100	N/A	N/A	650	30	15% CO2	100	850	2	100% N2	100	0.54023	0.35382	0.28947	0.25721	0.23283	0.21406	0.1974	0.18408	0.17514	0.16288	0.15303	0.14516	0.13744	0.13077	0.12517	0.12078	0.11639	0.11185
CH-CS10		Ca(OH)2	N/A	corn stalk (CS)	N/A	N/A	Template	N/A	850	N2	N/A	N/A	N/A		N/A	N/A	TGA	20mg	mild	N/A	100	N/A	N/A	650	30	15% CO2	100	850	2	100% N2	100	0.2928	0.31491	0.32278	0.32717	0.32717	0.32611	0.3249	0.32384	0.31945	0.31824	0.31612	0.31385	0.31279	0.30825	0.30491	0.30279	0.30052	0.29946
CH-Severe		Ca(OH)2	N/A	N/A	N/A	N/A	Template	N/A	950	80%CO2/20%O2	N/A	N/A	N/A		N/A	N/A	TGA	20mg	severe	N/A	100	N/A	N/A	650	20	15% CO2/5% O2	100	950	5	80%CO2/20%O2	100	0.1467	0.14162	0.13597	0.11733	0.11883	0.11309	0.10311	0.0952	0.09313	0.08955	0.08805	0.08739	0.08663	0.08522	0.0824
CH-RS10-Severe		Ca(OH)2	N/A	rice straw (RS)	N/A	N/A	Template	N/A	950	80%CO2/20%O2	N/A	N/A	N/A		N/A	N/A	TGA	20mg	severe	N/A	100	N/A	N/A	650	20	15% CO2/5% O2	100	950	5	80%CO2/20%O2	100	0.10377	0.10236	0.10094	0.09238	0.0952	0.07665	0.0695	0.06743	0.06168	0.05952	0.05811	0.05669	0.05312	0.04737	0.0438
CH-RS10/W-Severe		Ca(OH)2	N/A	rice straw (RS)	N/A	water-washed template	Template	N/A	950	80%CO2/20%O2	N/A	N/A	N/A		N/A	N/A	TGA	20mg	severe	N/A	100	N/A	N/A	650	20	15% CO2/5% O2	100	950	5	80%CO2/20%O2	100	0.27803	0.19518	0.16167	0.14811	0.13455	0.12881	0.10593	0.10236	0.09595	0.0888	0.08098	0.07665	0.07449	0.07166	0.07025
CH-RS10/A-Severe		Ca(OH)2	N/A	rice straw (RS)	N/A	acid-washed template	Template	N/A	950	80%CO2/20%O2	N/A	N/A	N/A		N/A	N/A	TGA	20mg	severe	N/A	100	N/A	N/A	650	20	15% CO2/5% O2	100	950	5	80%CO2/20%O2	100	0.37237	0.24311	0.21806	0.18878	0.16591	0.15169	0.14237	0.13597	0.1338	0.12307	0.11309	0.10669	0.10019	0.09953	0.09737
CH-WS10-Severe		Ca(OH)2	N/A	wheat straw (WS)	N/A	N/A	Template	N/A	950	80%CO2/20%O2	N/A	N/A	N/A		N/A	N/A	TGA	20mg	severe	N/A	100	N/A	N/A	650	20	15% CO2/5% O2	100	950	5	80%CO2/20%O2	100	0.14531	0.13608	0.13114	0.12192	0.11213	0.09554	0.09181	0.08631	0.08323	0.08016	0.0783	0.07765	0.07522	0.07215	0.07093
CH-WS10/W-Severe		Ca(OH)2	N/A	wheat straw (WS)	N/A	water-washed template	Template	N/A	950	80%CO2/20%O2	N/A	N/A	N/A		N/A	N/A	TGA	20mg	severe	N/A	100	N/A	N/A	650	20	15% CO2/5% O2	100	950	5	80%CO2/20%O2	100	0.17663	0.1551	0.14895	0.12742	0.11763	0.1084	0.10169	0.10347	0.09732	0.08995	0.08137	0.08073	0.0783	0.07215	0.06721
CH-WS10/A-Severe		Ca(OH)2	N/A	wheat straw (WS)	N/A	acid-washed template	Template	N/A	950	80%CO2/20%O2	N/A	N/A	N/A		N/A	N/A	TGA	20mg	severe	N/A	100	N/A	N/A	650	20	15% CO2/5% O2	100	950	5	80%CO2/20%O2	100	0.22211	0.16554	0.15575	0.12006	0.12993	0.10225	0.07708	0.05434	0.04819	0.04326	0.03775	0.03282	0.02853	0.0261	0.02424
CH-CS10-Severe		Ca(OH)2	N/A	corn stalk (CS)	N/A	N/A	Template	N/A	950	80%CO2/20%O2	N/A	N/A	N/A		N/A	N/A	TGA	20mg	severe	N/A	100	N/A	N/A	650	20	15% CO2/5% O2	100	950	5	80%CO2/20%O2	100	0.08542	0.08111	0.0574	0.04554	0.03742	0.04986	0.02988	0.02739	0.02117	0.01678	0.01496	0.01371	0.01554	0.01429	0.01371
CH-CS10/W-Severe		Ca(OH)2	N/A	corn stalk (CS)	N/A	water-washed template	Template	N/A	950	80%CO2/20%O2	N/A	N/A	N/A		N/A	N/A	TGA	20mg	severe	N/A	100	N/A	N/A	650	20	15% CO2/5% O2	100	950	5	80%CO2/20%O2	100	0.16848	0.14096	0.12537	0.10664	0.0942	0.08235	0.08484	0.07298	0.0661	0.06295	0.06113	0.05674	0.05425	0.0511	0.0511
CH-CS10/A-Severe		Ca(OH)2	N/A	corn stalk (CS)	N/A	acid-washed template	Template	N/A	950	80%CO2/20%O2	N/A	N/A	N/A		N/A	N/A	TGA	20mg	severe	N/A	100	N/A	N/A	650	20	15% CO2/5% O2	100	950	5	80%CO2/20%O2	100	0.20404	0.18464	0.16093	0.14411	0.13035	0.12164	0.10606	0.08235	0.07423	0.06925	0.06295	0.06113	0.0574	0.05864	0.05864
Ce-Promoted	Density Functional Theory Study on CO2 Adsorption by Ce-Promoted CaO in the Presence of Steam	Limestone	Ce - Ce(NO₃)₃·6H₂O	N/A	Acetic Acid (CH₃COOH)	N/A	Wet mixing	N/A	700	Air	120	N/A	N/A		N/A	N/A	Fixed	500mg	severe	N/A	1000	N/A	N/A	650	20	15% CO2/20% H2O	1000	920	10	70% CO2	1000	0.684648	0.674638	0.680413	0.657313	0.642871	0.608221	0.583778	0.546236	0.533154	0.527379	0.517369	0.527379	0.504468	0.510054	0.508703	0.510054	0.515829	0.511594
CaO		Limestone	N/A	N/A	N/A	N/A	N/A	N/A	850	Air	10	N/A	N/A		N/A	N/A	Fixed	500mg	severe	N/A	1000	N/A	N/A	650	20	15% CO2/20% H2O	1000	920	10	70% CO2	1000	0.413419	0.388968	0.357209	0.364524	0.351434	0.325451	0.272124	0.249024	0.221689	0.199941	0.185696	0.169722	0.163947	0.158172	0.162596	0.149506	0.142387	0.140847
Al(2nm)- CaO-hollow	Development of an effective bi-functional Ni–CaO catalyst-sorbent for the sorption-enhanced water gas shift reaction through structural optimization and the controlled deposition of a stabilizer by atomic layer deposition	Calcium Nitrate Tetrahydrate Ca(NO₃)₂·4H₂O	Al - Al2O3	carbon spheres	N/A	urea	Template	5	600	Air	120	5	0.009	3.6	N/A	N/A	TGA	10mg	severe	50	30	N2	900	650	20	20% CO2	150	900	10	100% CO2	30	0.52796	0.52272	0.51865	0.51239	0.51239	0.51239	0.50832	0.50206	0.50105	0.49392	0.4897	0.48257	0.47937	0.47428	0.46701	0.46293	0.45872	0.45566
Al(10nm)- CaO-limestone		limestone	Al - Al2O3		N/A	N/A	N/A	5	600	Air	120	18	0.19	21.1111	N/A	N/A	TGA	10mg	severe	50	30	N2	900	650	20	20% CO2	150	900	10	100% CO2	30	0.51036	0.46599	0.42686	0.39267	0.36693	0.34729	0.33289	0.32154	0.31223	0.30292	0.29681	0.29259	0.28648	0.28343	0.27921	0.2731	0.26685	0.26175
Al(10nm)- CaO-bulk		CaCO3 -bulk	Al - Al2O3		N/A	N/A	N/A	5	600	Air	120	17	0.195	22.9412	N/A	N/A	TGA	10mg	severe	50	30	N2	900	650	20	20% CO2	150	900	10	100% CO2	30	0.4897	0.45362	0.41028	0.36998	0.35253	0.33289	0.32154	0.30918	0.30089	0.29259	0.2875	0.28023	0.27616	0.2699	0.26583	0.26059	0.2555	0.25244
Al(1nm)- CaO-NP		CaCO3 -Nanoparticles	Al - Al2O3		N/A	N/A	N/A	5	600	Air	120	22	0.175	15.9091	N/A	N/A	TGA	10mg	severe	50	30	N2	900	650	20	20% CO2	150	900	10	100% CO2	30	0.46497	0.41857	0.37522	0.32983	0.30612	0.28125	0.26379	0.24823	0.24008	0.22975	0.21942	0.2091	0.19775	0.18844	0.18218	0.18015	0.17287	0.16677
CaC-2	Development of CaO-based adsorbents loaded on charcoal for CO2 capture at high temperature	Calcium Acetate Ca(CH3COO)2.H2O	N/A	charcoal powder	Citric acid (HOC(CO2H)(CH2CO2H)2)	N/A	Combustion	N/A	800	N2	120	N/A	N/A		25	N/A	Fixed	300mg	mild	10	75	N2	800	600	25	15% CO2	75	650	30	100% N2	75	0.517836	0.330242	0.343825	0.352085	0.34254	0.349331	0.275359	0.257554	0.302892	0.339787
CaC-4		Calcium Acetate Ca(CH3COO)2.H2O	N/A	charcoal powder	Citric acid (HOC(CO2H)(CH2CO2H)2)	N/A	Combustion	N/A	800	N2	120	63.6	0.166	5.22013	26	N/A	Fixed	300mg	mild	10	75	N2	800	600	25	15% CO2	75	650	30	100% N2	75	0.668352	0.656053	0.515082	0.323267	0.402747	0.364383	0.357592	0.283619	0.328773	0.398708
solgel CaO		Calcium Acetate Ca(CH3COO)2.H2O	N/A	N/A	Citric acid (HOC(CO2H)(CH2CO2H)2)	N/A	Sol-gel	N/A	800	N2	120	N/A	N/A		96	N/A	Fixed	300mg	mild	10	75	N2	800	600	25	15% CO2	75	650	30	100% N2	75	0.658807	0.464421	0.330242	0.297385	0.263061	0.217906	0.222127	0.243971	0.25223	0.237179
CF-CA90	Development of dense Ca-based, Al-stabilized composites with high volumetric energy density for thermochemical energy storage of concentrated solar power	Calcium Formate Ca(HCOO)2	Al - Aluminium acetylacetonate (Al(acac)3)	N/A	Citric acid (HOC(CO2H)(CH2CO2H)2)	N/A	Combustion	N/A	850	Air	60	13.7	0.03	4.37956	N/A	N/A	TGA	10mg	mild	30	100	N/A	N/A	850	5	100% CO2	100	750	10	100% N2	100	0.64577	0.64362	0.63908	0.63215	0.62427	0.61638	0.6085	0.60611	0.59942	0.59488	0.59369	0.59034	0.587	0.58126	0.57672	0.57672	0.57338	0.57123
CA-CA90		Calcium Acetate Ca(CH3COO)2.H2O	Al - Aluminium acetylacetonate (Al(acac)3)	N/A	Citric acid (HOC(CO2H)(CH2CO2H)2)	N/A	Combustion	N/A	850	Air	60	15.7	0.04	5.09554	N/A	N/A	TGA	10mg	mild	30	100	N/A	N/A	850	5	100% CO2	100	750	10	100% N2	100	0.62307	0.61973	0.61758	0.6085	0.60396	0.60061	0.59727	0.59034	0.58485	0.57577	0.57003	0.56	0.55188	0.54304	0.53946	0.5385	0.53611	0.53492
CL-CA90		Calcium Lactate Pentahydrate [CH3CH(OH)COO]2Ca · 5H2O	Al - Aluminium acetylacetonate (Al(acac)3)	N/A	Citric acid (HOC(CO2H)(CH2CO2H)2)	N/A	Combustion	N/A	850	Air	60	15.3	0.03	3.92157	N/A	N/A	TGA	10mg	mild	30	100	N/A	N/A	850	5	100% CO2	100	750	10	100% N2	100	0.66058	0.65365	0.64696	0.64242	0.63215	0.62881	0.61758	0.61519	0.60969	0.60611	0.60276	0.60181	0.59823	0.58819	0.587	0.58365	0.58126	0.57792
CG-CA90		Calcium Gluconate Ca(C6H11O7)2	Al - Aluminium acetylacetonate (Al(acac)3)	N/A	Citric acid (HOC(CO2H)(CH2CO2H)2)	N/A	Combustion	N/A	850	Air	60	28.5	0.04	2.80702	N/A	N/A	TGA	10mg	mild	30	100	N/A	N/A	850	5	100% CO2	100	750	10	100% N2	100	0.66273	0.65939	0.65819	0.65485	0.64457	0.63908	0.63549	0.63215	0.63	0.62427	0.61877	0.61519	0.61304	0.61065	0.6085	0.60276	0.59727	0.59369
Limestone-CaO		limestone	N/A	N/A	N/A	N/A	N/A	N/A	850	Air	60	N/A	N/A		N/A	N/A	TGA	10mg	mild	30	100	N/A	N/A	850	5	100% CO2	100	750	10	100% N2	100	0.60726	0.53746	0.47652	0.4192	0.37553	0.3407	0.32198	0.30457	0.29209	0.27961	0.27221	0.26597	0.26351	0.25727	0.25103	0.24595	0.24101	0.23985
wm-CA90		Calcium Citrate Ca3(C6H5O7)2	Al - Al(NO3)3·9H2O	N/A	N/A	N/A	Wet mixing	N/A	850	Air	60	N/A	N/A		N/A	N/A	TGA	10mg	mild	30	100	N/A	N/A	850	5	100% CO2	100	750	10	100% N2	100	0.61597	0.58854	0.57606	0.56997	0.56489	0.55865	0.55618	0.54878	0.54617	0.53877	0.53877	0.53006	0.52513	0.52513	0.52382	0.52136	0.51512	0.50888
SG-CA90		Calcium Nitrate Tetrahydrate Ca(NO₃)₂·4H₂O	Al - Al(NO3)3·9H2O	N/A	Citric acid (HOC(CO2H)(CH2CO2H)2)	N/A	Sol-gel	N/A	850	Air	60	N/A	N/A		N/A	N/A	TGA	10mg	mild	30	100	N/A	N/A	850	5	100% CO2	100	750	10	100% N2	100	0.64963	0.64092	0.63599	0.63338	0.62975	0.62714	0.62598	0.62104	0.61843	0.6135	0.60856	0.60856	0.60479	0.59986	0.59986	0.59986	0.60102	0.59855
N1-30	Development of robust CaO-based sorbents from blast furnace slag for calcium looping CO2 capture	Slag - blast furnace slag (BFS)	N/A	N/A	Nitric Acid (HNO3)	N/A	Acid treat	N/A	800	Air	30	N/A	N/A		N/A	N/A	TGA	4mg	mild	20	50	N/A	N/A	650	10	20% CO2	50	900	5	100% N2	50	0.14701	0.08308	0.07694	0.07008	0.07008	0.06457	0.06187	0.05979	0.05771	0.0549	0.05355	0.0522	0.04877	0.04742	0.04669	0.04669	0.04534	0.04326
A3-30		Slag - blast furnace slag (BFS)	N/A	N/A	Acetic Acid (CH₃COOH)	N/A	Acid treat	N/A	800	Air	30	N/A	N/A		N/A	N/A	TGA	4mg	mild	20	50	N/A	N/A	650	10	20% CO2	50	900	5	100% N2	50	0.2885	0.27478	0.23901	0.19026	0.16967	0.12705	0.12362	0.12227	0.11957	0.1127	0.09961	0.09482	0.09347	0.09347	0.08994	0.08588	0.0811	0.07965
N3-30		Slag - blast furnace slag (BFS)	N/A	N/A	Nitric Acid (HNO3)	N/A	Acid treat	N/A	800	Air	30	N/A	N/A		N/A	N/A	TGA	4mg	mild	20	50	N/A	N/A	650	10	20% CO2	50	900	5	100% N2	50	0.2858	0.26719	0.24941	0.22529	0.21022	0.17997	0.17861	0.17383	0.17238	0.16895	0.16832	0.16832	0.16489	0.15865	0.1573	0.14836	0.1415	0.1388
A3-120		Slag - blast furnace slag (BFS)	N/A	N/A	Acetic Acid (CH₃COOH)	N/A	Acid treat	N/A	800	Air	30	N/A	N/A		N/A	N/A	TGA	4mg	mild	20	50	N/A	N/A	650	10	20% CO2	50	900	5	100% N2	50	0.26927	0.24868	0.19099	0.18475	0.15803	0.13121	0.11676	0.09753	0.09545	0.09617	0.09347	0.09066	0.07965	0.07829	0.06249	0.06187	0.05906	0.05833
N3-120		Slag - blast furnace slag (BFS)	N/A	N/A	N/A	N/A	Acid treat	N/A	800	Air	30	N/A	N/A		N/A	N/A	TGA	4mg	mild	20	50	N/A	N/A	650	10	20% CO2	50	900	5	100% N2	50	0.36824	0.33175	0.32353	0.30025	0.28299	0.27342	0.26791	0.25897	0.2439	0.23631	0.23153	0.22602	0.22051	0.21781	0.21978	0.20949	0.20814	0.20606
slagCaO-MS(FA)	A direct conversion of blast furnace slag to a mesoporous silica–calcium oxide composite and its application in CO2 captures	Slag - blast furnace slag (BFS)	N/A	P123	Formic Acid (HCOOH)	N/A	Acid treat	N/A	600	Air	240	128	0.38	5.9375	N/A	N/A	TGA	10mg	mild	N/A	50	N2	750	700	150	10% CO2	50	750	60	100% N2	50	0.18378	0.15626	0.13659
slagCaO-MS(HNO3)		Slag - blast furnace slag (BFS)	N/A	P123	Nitric Acid (HNO3)	N/A	Acid treat	N/A	600	Air	240	24.9	0.12	9.63855	N/A	N/A	TGA	10mg	mild	N/A	50	N2	750	700	150	10% CO2	50	750	60	100% N2	50	0.01032	0.00892	0.00784
slagCaO-MS(HCl)		Slag - blast furnace slag (BFS)	N/A	P123	Hydrochloric Acid (HCl)	N/A	Acid treat	N/A	600	Air	240	15.1	0.09	11.9205	N/A	N/A	TGA	10mg	mild	N/A	50	N2	750	700	150	10% CO2	50	750	60	100% N2	50	0.00581	0.00537	0.0014
Raw BFS		Slag - blast furnace slag (BFS)	N/A	N/A	N/A	N/A	N/A	N/A	600	Air	240	8.1	0.01	2.46914	N/A	N/A	TGA	10mg	mild	N/A	50	N2	750	700	150	10% CO2	50	750	60	100% N2	50	0.0029	0.00247	0.00301
slagCaO-SiO2 (without P123)		Slag - blast furnace slag (BFS)	N/A	N/A	Formic Acid (HCOOH)	N/A	Acid treat	N/A	600	Air	240	64.1	0.13	4.05616	N/A	N/A	TGA	10mg	mild	N/A	50	N2	750	700	150	10% CO2	50	750	60	100% N2	50	0.07813	0.05943	0.04718
CaO/SBA-15		Calcium Acetate Ca(CH3COO)2.H2O	Si - SBA-15	N/A	N/A	N/A	Wet mixing	N/A	600	Air	240	8.4	0.24	57.1429	N/A	N/A	TGA	10mg	mild	N/A	50	N2	750	700	150	10% CO2	50	750	60	100% N2	50	0.16067	0.16217	0.1612
CaO+SBA-15		Calcium Acetate Ca(CH3COO)2.H2O	Si - SBA-15	N/A	N/A	N/A	Wet mixing	N/A	600	Air	240	N/A	N/A		N/A	N/A	TGA	10mg	mild	N/A	50	N2	750	700	150	10% CO2	50	750	60	100% N2	50	0.16561	0.14251	0.12628
DM-CaO/FA 95:5	Effect of Different Activation Processes on CaO/Fly Ash Mixture for CO2 Capture	Mineral - Marble	Waste - fly ash (FA)	N/A	N/A	N/A	Dry mixing	N/A	850	Air	120	N/A	N/A		N/A	N/A	TGA	10mg	mild	10	100	N/A	N/A	650	30	15% CO2	100	850	5	100% N2	100	0.17718	0.22255	0.26073	0.28034	0.29681	0.30505	0.31538	0.31942	0.32571	0.32871	0.3329	0.335	0.33589	0.33589	0.33589	0.33395	0.3329	0.3308
WM-B 5%		Mineral - Marble	Waste - fly ash (FA)	N/A	N/A	NaOH	Wet mixing	N/A	850	Air	120	N/A	N/A		N/A	N/A	TGA	10mg	mild	10	100	N/A	N/A	650	30	15% CO2	100	850	5	100% N2	100	0.24725	0.29262	0.32047	0.34218	0.35656	0.36584	0.37108	0.37303	0.37617	0.37617	0.37407	0.36794	0.36479	0.3597	0.35251	0.34727	0.34218	0.335
WM-A 15%		Mineral - Marble	Waste - fly ash (FA)	N/A	Acetic Acid (CH₃COOH)	N/A	Wet mixing	N/A	850	Air	120	N/A	N/A		N/A	N/A	TGA	10mg	mild	10	100	N/A	N/A	650	30	15% CO2	100	850	5	100% N2	100	0.45343	0.54312	0.58849	0.61229	0.62158	0.62667	0.62457	0.61843	0.6102	0.59882	0.58954	0.57831	0.56483	0.55046	0.53908	0.5277	0.51018	0.49685
SC-1		Mineral - Marble	Waste - fly ash (FA)	N/A	Acetic Acid (CH₃COOH)	N/A	Sonochemical	N/A	850	Air	120	N/A	N/A		N/A	N/A	TGA	10mg	mild	10	100	N/A	N/A	650	30	15% CO2	100	850	5	100% N2	100	0.65347	0.66994	0.67204	0.6659	0.6659	0.65766	0.65033	0.6391	0.62667	0.61229	0.59777	0.5834	0.56992	0.55869	0.54117	0.53803	0.5256	0.51737
BM-1		Mineral - Marble	Waste - fly ash (FA)	N/A	Acetic Acid (CH₃COOH)	N/A	Dry mixing	N/A	850	Air	120	N/A	N/A		N/A	N/A	TGA	10mg	mild	10	100	N/A	N/A	650	30	15% CO2	100	850	5	100% N2	100	0.56588	0.64119	0.65961	0.66695	0.66695	0.66695	0.66485	0.65766	0.64943	0.64838	0.64209	0.64014	0.62876	0.62263	0.61529	0.6081	0.60301	0.59777
sol-gel	The effect of incorporation Mg ions into the crystal lattice of CaO on the high temperature CO2 capture	Calcium Nitrate Tetrahydrate Ca(NO₃)₂·4H₂O	Mg - Mg(NO3)2·6 H2O	N/A	N/A	N/A	Sol-gel	2	700	Air	240	32	0.031	1.9375	N/A	N/A	TGA	10mg	mild	10	50	N/A	N/A	600	45	50% CO2	100	700	20	100% N2	50	0.46153	0.46254	0.46153	0.46053	0.45952	0.45851	0.4575	0.4575	0.45851	0.4575	0.4575	0.45534	0.45534	0.45534	0.45433	0.45332	0.45332	0.45332
physical mixing		CaO	Mg - MgO	N/A	N/A	N/A	Dry mixing	2	700	Air	240	14	0.11	15.7143	N/A	N/A	TGA	10mg	mild	10	50	N/A	N/A	600	45	50% CO2	100	700	20	100% N2	50	0.36705	0.3731	0.37727	0.3803	0.38246	0.38347	0.38548	0.38347	0.38145	0.38145	0.37828	0.37626	0.37209	0.37007	0.36705	0.36388	0.35984	0.35668
wet impregnation		CaCO3 -nano	Mg - Mg(NO3)2·6 H2O	N/A	N/A	N/A	Impregnation	2	700	Air	240	23	0.18	15.6522	N/A	N/A	TGA	10mg	mild	10	50	N/A	N/A	600	45	50% CO2	100	700	20	100% N2	50	0.32686	0.30943	0.30122	0.29301	0.2848	0.27342	0.26838	0.26622	0.26017	0.24778	0.24159	0.23957	0.2354	0.23036	0.23136	0.23036	0.22935	0.22719
coprecipitation		Calcium Nitrate Tetrahydrate Ca(NO₃)₂·4H₂O	Mg - Mg(NO3)2·6 H2O	Na2CO3	N/A	N/A	precipitation	2	700	Air	240	24	0.14	11.6667	N/A	N/A	TGA	10mg	mild	10	50	N/A	N/A	600	45	50% CO2	100	700	20	100% N2	50	0.17994	0.1677	0.16151	0.1543	0.14811	0.14091	0.13889	0.13788	0.13673	0.13371	0.13371	0.1327	0.13169	0.13068	0.1255	0.12348	0.1183	0.11527
sol-gel-harsh		Calcium Nitrate Tetrahydrate Ca(NO₃)₂·4H₂O	Mg - Mg(NO3)2·6 H2O	N/A	N/A	N/A	Sol-gel	2	700	Air	240	32	0.031	1.9375	N/A	N/A	TGA	10mg	mild	10	50	N/A	N/A	600	45	50% CO2	100	700	20	100% N2	50	0.46391	0.46185	0.46185	0.46391	0.46494	0.46288	0.46288	0.45965	0.45965	0.45862	0.45245	0.45451	0.45348	0.45451	0.45451	0.45451	0.44819	0.44819
physical mixing-harsh		CaO	Mg - MgO	N/A	N/A	N/A	Dry mixing	2	700	Air	240	14	0.11	15.7143	N/A	N/A	TGA	10mg	mild	10	50	N/A	N/A	600	45	50% CO2	100	800	20	100% N2	50	0.41704	0.40235	0.38149	0.36489	0.35343	0.343	0.33154	0.32317	0.31171	0.30554	0.30025	0.29614	0.28982	0.28571	0.28262	0.27631	0.27425	0.26999
wet impregnation-harsh		CaCO3 -nano	Mg - Mg(NO3)2·6 H2O	N/A	N/A	N/A	Impregnation	2	700	Air	240	23	0.18	15.6522	N/A	N/A	TGA	10mg	mild	10	50	N/A	N/A	600	45	50% CO2	100	800	20	100% N2	50	0.36798	0.34932	0.33051	0.31597	0.3076	0.29717	0.29291	0.28776	0.27939	0.27528	0.27116	0.26896	0.2669	0.26485	0.26279	0.26176	0.26073	0.25853
coprecipitation-harsh		Calcium Nitrate Tetrahydrate Ca(NO₃)₂·4H₂O	Mg - Mg(NO3)2·6 H2O	Na2CO3	N/A	N/A	precipitation	2	700	Air	240	24	0.14	11.6667	N/A	N/A	TGA	10mg	mild	10	50	N/A	N/A	600	45	50% CO2	100	800	20	100% N2	50	0.35549	0.32317	0.29922	0.27939	0.26588	0.24927	0.24296	0.23458	0.23047	0.22739	0.22313	0.21593	0.21372	0.21064	0.20858	0.20652	0.20447	0.20329
Ca100Fe2Mn7	Fe- and Mn-Doped Ca-Based Materials for Thermochemical Energy Storage Systems	Calcium Nitrate Tetrahydrate Ca(NO₃)₂·4H₂O	Fe/Mn - Fe(NO3)3·9H2O, Mn(NO3)2	Carbonaceous microspheres	N/A	ethanol	Template	N/A	700	N2/CO2	30/90	N/A	N/A		N/A	N/A	TGA	10mg	mild	20	N/A	N/A	N/A	700	20	100% CO2	N/A	700	30	100% N2	N/A	0.582097	0.561178	0.559437	0.545364	0.537457	0.538522	0.532451	0.527574	0.527574	0.525597	0.520833	0.520833	0.518861	0.518861	0.516888	0.516888	0.518861	0.516888
Ca200Fe2Mn		Calcium Nitrate Tetrahydrate Ca(NO₃)₂·4H₂O	Fe/Mn - Fe(NO3)3·9H2O, Mn(NO3)2	Carbonaceous microspheres	N/A	ethanol	Template	N/A	700	N2/CO2	30/90	N/A	N/A		N/A	N/A	TGA	10mg	mild	20	N/A	N/A	N/A	700	20	100% CO2	N/A	700	30	100% N2	N/A	0.610427	0.592803	0.584792	0.582521	0.580243	0.577707	0.576827	0.575901	0.571774	0.571774	0.571087	0.566061	0.570172	0.567661	0.56857	0.56356	0.56857	0.572692
Ca300Fe2Mn		Calcium Nitrate Tetrahydrate Ca(NO₃)₂·4H₂O	Fe/Mn - Fe(NO3)3·9H2O, Mn(NO3)2	Carbonaceous microspheres	N/A	ethanol	Template	N/A	700	N2/CO2	30/90	N/A	N/A		N/A	N/A	TGA	10mg	mild	20	N/A	N/A	N/A	700	20	100% CO2	N/A	700	30	100% N2	N/A	0.606148	0.593968	0.588941	0.58378	0.585774	0.584946	0.584946	0.581787	0.579794	0.576652	0.579794	0.582949	0.582949	0.582949	0.586117	0.582949	0.582949	0.58073
Ca400Fe2Mn7		Calcium Nitrate Tetrahydrate Ca(NO₃)₂·4H₂O	Fe/Mn - Fe(NO3)3·9H2O, Mn(NO3)2	Carbonaceous microspheres	N/A	ethanol	Template	N/A	700	N2/CO2	30/90	N/A	N/A		N/A	N/A	TGA	10mg	mild	20	N/A	N/A	N/A	700	20	100% CO2	N/A	700	30	100% N2	N/A	0.629972	0.622174	0.619184	0.621475	0.621475	0.623325	0.61848	0.619419	0.616428	0.616428	0.612735	0.612735	0.612735	0.608836	0.606056	0.604	0.592352	0.5877
pure CaCO3		CaCO3	N/A	N/A	N/A	N/A	N/A	N/A	N/A	N2/CO2	30/90	N/A	N/A		N/A	N/A	TGA	10mg	mild	20	N/A	N/A	N/A	700	20	100% CO2	N/A	700	30	100% N2	N/A	0.562475	0.499467	0.458865	0.430748	0.397564	0.384309	0.364779	0.347494	0.336495	0.321455	0.310455	0.29968	0.28666	0.282395	0.27397	0.264886	0.256356	0.251866
CS	Highly stable CO2 capture performance of binary doped carbide slag synthesized through liquid precipitation method	Slag - Carbide slag (CS)	N/A	N/A	Citric acid (HOC(CO2H)(CH2CO2H)2)	N/A	Sol-gel	N/A	N/A	Air	N/A	N/A	N/A		N/A	N/A	TGA	8mg	mild	N/A	30	N2	900	650	25	30% CO2	30	900	10	100% N2	30	0.56917	0.50239	0.4623	0.4241	0.4031	0.38692	0.37263	0.36111	0.34872	0.34114	0.32962	0.32306	0.31344	0.30863	0.29915	0.29434	0.28865	0.28486
CS-MgO-9-1		Slag - Carbide slag (CS)	Mg - MgO	N/A	Citric acid (HOC(CO2H)(CH2CO2H)2)	N/A	Sol-gel	N/A	N/A	Air	N/A	N/A	N/A		N/A	N/A	TGA	8mg	mild	N/A	30	N2	900	650	25	30% CO2	30	900	10	100% N2	30	0.51478	0.49758	0.4795	0.4604	0.4413	0.42133	0.40602	0.39465	0.38313	0.37555	0.36972	0.36403	0.35834	0.35062	0.34493	0.33822	0.33254	0.32875
CS-MgO-8-2		Slag - Carbide slag (CS)	Mg - MgO	N/A	Citric acid (HOC(CO2H)(CH2CO2H)2)	N/A	Sol-gel	N/A	N/A	Air	N/A	N/A	N/A		N/A	N/A	TGA	8mg	mild	N/A	30	N2	900	650	25	30% CO2	30	900	10	100% N2	30	0.53972	0.52149	0.5072	0.49	0.47279	0.46521	0.45661	0.44801	0.44043	0.43664	0.4327	0.42993	0.42891	0.42512	0.4241	0.42322	0.4222	0.41754
CS-MgO-7-3		Slag - Carbide slag (CS)	Mg - MgO	N/A	Citric acid (HOC(CO2H)(CH2CO2H)2)	N/A	Sol-gel	N/A	N/A	Air	N/A	N/A	N/A		N/A	N/A	TGA	8mg	mild	N/A	30	N2	900	650	25	30% CO2	30	900	10	100% N2	30	0.5559	0.54161	0.52922	0.51289	0.49568	0.48242	0.47002	0.45851	0.44801	0.43372	0.42512	0.41841	0.41273	0.40514	0.40704	0.4031	0.40121	0.39931
CS-MgO-6-4		Slag - Carbide slag (CS)	Mg - MgO	N/A	Citric acid (HOC(CO2H)(CH2CO2H)2)	N/A	Sol-gel	N/A	N/A	Air	N/A	N/A	N/A		N/A	N/A	TGA	8mg	mild	N/A	30	N2	900	650	25	30% CO2	30	900	10	100% N2	30	0.54438	0.52149	0.50341	0.48621	0.47279	0.46142	0.45369	0.4432	0.43853	0.42701	0.41943	0.41273	0.40514	0.39465	0.38692	0.38313	0.37642	0.36972
CS-MgO-5-5		Slag - Carbide slag (CS)	Mg - MgO	N/A	Citric acid (HOC(CO2H)(CH2CO2H)2)	N/A	Sol-gel	N/A	N/A	Air	N/A	N/A	N/A		N/A	N/A	TGA	8mg	mild	N/A	30	N2	900	650	25	30% CO2	30	900	10	100% N2	30	0.50822	0.48329	0.46711	0.4499	0.42803	0.4031	0.38604	0.36592	0.35164	0.34405	0.34012	0.33443	0.33064	0.32583	0.32116	0.31723	0.31154	0.30775
CS-NiO-9-1		Slag - Carbide slag (CS)	Ni - NiO	N/A	Citric acid (HOC(CO2H)(CH2CO2H)2)	N/A	Sol-gel	N/A	N/A	Air	N/A	N/A	N/A		N/A	N/A	TGA	8mg	mild	N/A	30	N2	900	650	25	30% CO2	30	900	10	100% N2	30	0.40146	0.38832	0.37752	0.36555	0.35242	0.34147	0.33388	0.32293	0.31199	0.3044	0.29564	0.29141	0.28484	0.28148	0.27608	0.2717	0.2663	0.26295
CS-NiO-8-2		Slag - Carbide slag (CS)	Ni - NiO	N/A	Citric acid (HOC(CO2H)(CH2CO2H)2)	N/A	Sol-gel	N/A	N/A	Air	N/A	N/A	N/A		N/A	N/A	TGA	8mg	mild	N/A	30	N2	900	650	25	30% CO2	30	900	10	100% N2	30	0.36336	0.35242	0.34264	0.33169	0.31972	0.31097	0.30557	0.29681	0.29141	0.28703	0.28046	0.2771	0.2717	0.2663	0.25974	0.25536	0.25215	0.24777
CS-NiO-7-3		Slag - Carbide slag (CS)	Ni - NiO	N/A	Citric acid (HOC(CO2H)(CH2CO2H)2)	N/A	Sol-gel	N/A	N/A	Air	N/A	N/A	N/A		N/A	N/A	TGA	8mg	mild	N/A	30	N2	900	650	25	30% CO2	30	900	10	100% N2	30	0.28367	0.27506	0.2663	0.26193	0.25536	0.24996	0.24339	0.23901	0.23142	0.22485	0.2215	0.21391	0.20851	0.20194	0.19873	0.19435	0.19537	0.19318
CS-NiO-6-4		Slag - Carbide slag (CS)	Ni - NiO	N/A	Citric acid (HOC(CO2H)(CH2CO2H)2)	N/A	Sol-gel	N/A	N/A	Air	N/A	N/A	N/A		N/A	N/A	TGA	8mg	mild	N/A	30	N2	900	650	25	30% CO2	30	900	10	100% N2	30	0.27389	0.25755	0.2466	0.2358	0.22588	0.22048	0.21172	0.20515	0.19873	0.19216	0.18238	0.17684	0.16808	0.16268	0.15392	0.14633	0.14312	0.13976
CS-NiO-5-5		Slag - Carbide slag (CS)	Ni - NiO	N/A	Citric acid (HOC(CO2H)(CH2CO2H)2)	N/A	Sol-gel	N/A	N/A	Air	N/A	N/A	N/A		N/A	N/A	TGA	8mg	mild	N/A	30	N2	900	650	25	30% CO2	30	900	10	100% N2	30	0.17246	0.16589	0.16268	0.15509	0.14954	0.14195	0.13655	0.1332	0.13217	0.12896	0.12677	0.12342	0.11904	0.11583	0.11145	0.10824	0.10386	0.1005
CS-ZrO2-9-1		Slag - Carbide slag (CS)	Zr - ZrO2	N/A	Citric acid (HOC(CO2H)(CH2CO2H)2)	N/A	Sol-gel	N/A	N/A	Air	N/A	N/A	N/A		N/A	N/A	TGA	8mg	mild	N/A	30	N2	900	650	25	30% CO2	30	900	10	100% N2	30	0.36145	0.34791	0.33932	0.32579	0.3172	0.3073	0.29872	0.28635	0.27892	0.27165	0.2667	0.26175	0.26058	0.2568	0.25185	0.24821	0.24457	0.23832
CS-ZrO2-8-2		Slag - Carbide slag (CS)	Zr - ZrO2	N/A	Citric acid (HOC(CO2H)(CH2CO2H)2)	N/A	Sol-gel	N/A	N/A	Air	N/A	N/A	N/A		N/A	N/A	TGA	8mg	mild	N/A	30	N2	900	650	25	30% CO2	30	900	10	100% N2	30	0.32943	0.32084	0.31342	0.30483	0.29624	0.28766	0.27659	0.27281	0.2667	0.26058	0.2568	0.25185	0.25069	0.24821	0.2469	0.24457	0.2421	0.23832
CS-ZrO2-7-3		Slag - Carbide slag (CS)	Zr - ZrO2	N/A	Citric acid (HOC(CO2H)(CH2CO2H)2)	N/A	Sol-gel	N/A	N/A	Air	N/A	N/A	N/A		N/A	N/A	TGA	8mg	mild	N/A	30	N2	900	650	25	30% CO2	30	900	10	100% N2	30	0.27659	0.25564	0.24457	0.23337	0.22609	0.21503	0.21008	0.20266	0.19654	0.19276	0.18781	0.18548	0.1817	0.18053	0.17675	0.17428	0.17195	0.16947
CS-ZrO2-6-4		Slag - Carbide slag (CS)	Zr - ZrO2	N/A	Citric acid (HOC(CO2H)(CH2CO2H)2)	N/A	Sol-gel	N/A	N/A	Air	N/A	N/A	N/A		N/A	N/A	TGA	8mg	mild	N/A	30	N2	900	650	25	30% CO2	30	900	10	100% N2	30	0.25811	0.24326	0.22973	0.22114	0.21124	0.20266	0.19771	0.19029	0.18417	0.17675	0.17311	0.17195	0.16569	0.167	0.16321	0.16205	0.1571	0.1571
CS-ZrO2-5-5		Slag - Carbide slag (CS)	Zr - ZrO2	N/A	Citric acid (HOC(CO2H)(CH2CO2H)2)	N/A	Sol-gel	N/A	N/A	Air	N/A	N/A	N/A		N/A	N/A	TGA	8mg	mild	N/A	30	N2	900	650	25	30% CO2	30	900	10	100% N2	30	0.10296	0.09801	0.09059	0.08564	0.07836	0.0721	0.06846	0.06235	0.05988	0.0574	0.05493	0.05609	0.05245	0.05245	0.05129	0.05129	0.04998	0.04998
CS-MgO-NiO		Slag - Carbide slag (CS)	Mg/Ni - MgO, NiO	N/A	Citric acid (HOC(CO2H)(CH2CO2H)2)	N/A	Sol-gel	N/A	N/A	Air	N/A	N/A	N/A		N/A	N/A	TGA	8mg	mild	N/A	30	N2	900	650	25	30% CO2	30	900	10	100% N2	30	0.34758	0.33945	0.33132	0.31962	0.31312	0.30987	0.30662	0.30011	0.29361	0.29199	0.28548	0.27736	0.27736	0.2676	0.25948	0.25622	0.2546	0.25135
CS-MgO-ZrO2		Slag - Carbide slag (CS)	Mg/Zr - MgO, ZrO2	N/A	Citric acid (HOC(CO2H)(CH2CO2H)2)	N/A	Sol-gel	N/A	N/A	Air	N/A	N/A	N/A		N/A	N/A	TGA	8mg	mild	N/A	30	N2	900	650	25	30% CO2	30	900	10	100% N2	30	0.4126	0.3996	0.38497	0.37521	0.36546	0.35571	0.34758	0.33458	0.3245	0.31474	0.30824	0.30011	0.29199	0.28061	0.27898	0.27411	0.27411	0.27085
CS-MgO-7-3 Severe		Slag - Carbide slag (CS)	Mg - MgO	N/A	Citric acid (HOC(CO2H)(CH2CO2H)2)	N/A	Sol-gel	N/A	N/A	Air	N/A	N/A	N/A		N/A	N/A	TGA	8mg	mild	N/A	30	N2	900	650	25	30% CO2	30	900	10	100% CO2	30	0.50038	0.44023	0.38497	0.34433	0.31637	0.28548	0.2611	0.23997	0.21884	0.20421	0.18795	0.17657	0.17007	0.16032	0.15024	0.14374	0.13561	0.12748
CS-MgO-NiO Severe		Slag - Carbide slag (CS)	Mg/Ni - MgO, NiO	N/A	Citric acid (HOC(CO2H)(CH2CO2H)2)	N/A	Sol-gel	N/A	N/A	Air	N/A	N/A	N/A		N/A	N/A	TGA	8mg	mild	N/A	30	N2	900	650	25	30% CO2	30	900	10	100% CO2	30	0.36221	0.35571	0.34758	0.33945	0.33295	0.32125	0.31474	0.30662	0.29686	0.29036	0.28548	0.27411	0.26598	0.2611	0.25622	0.25135	0.24647	0.24159
CS-MgO-ZrO2 Severe		Slag - Carbide slag (CS)	Mg/Zr - MgO, ZrO2	N/A	Citric acid (HOC(CO2H)(CH2CO2H)2)	N/A	Sol-gel	N/A	N/A	Air	N/A	N/A	N/A		N/A	N/A	TGA	8mg	mild	N/A	30	N2	900	650	25	30% CO2	30	900	10	100% CO2	30	0.31474	0.30987	0.30824	0.30174	0.29361	0.29036	0.28873	0.28223	0.28061	0.27736	0.27085	0.27085	0.26598	0.26435	0.25785	0.25622	0.25135	0.25135
CaO-CuO-W23-m1	Microemulsion-derived, nanostructured CaO/CuO composites with controllable particle grain size to enhance cyclic CO2 capture performance for combined Ca/Cu looping process	Calcium Nitrate Tetrahydrate Ca(NO₃)₂·4H₂O	Cu - Cu(NO3)2·3H2O	Cetyltrimethyl Ammonium Bromide (CTAB)	Oxalic Acid ((COOH)2)	octane, n-butyl alcohol,	precipitation	N/A	800	Air	30	N/A	N/A		N/A	N/A	Fixed	1g	mild	10	2000	N/A	N/A	650	10	15% CO2/5% O2	2000	800	10	100% N2	2000	0.11055	0.08066	0.06756	0.07698	0.06997
CaO-CuO-W23-m2		Calcium Nitrate Tetrahydrate Ca(NO₃)₂·4H₂O	Cu - Cu(NO3)2·3H2O	Cetyltrimethyl Ammonium Bromide (CTAB)	Oxalic Acid ((COOH)2)	octane, n-butyl alcohol,	precipitation	N/A	800	Air	30	3.8	0.032	16.8421	N/A	N/A	Fixed	1g	mild	10	2000	N/A	N/A	650	10	15% CO2/5% O2	2000	800	10	100% N2	2000	0.12303	0.12053	0.12484	0.12915	0.1501
CaO-CuO-W11-m2		Calcium Nitrate Tetrahydrate Ca(NO₃)₂·4H₂O	Cu - Cu(NO3)2·3H2O	Cetyltrimethyl Ammonium Bromide (CTAB)	Oxalic Acid ((COOH)2)	octane, n-butyl alcohol,	precipitation	N/A	800	Air	30	N/A	N/A		N/A	N/A	Fixed	1g	mild	10	2000	N/A	N/A	650	10	15% CO2/5% O2	2000	800	10	100% N2	2000	0.13907	0.14148	0.15692	0.14028	0.1489
CaO-CuO-W9-m2		Calcium Nitrate Tetrahydrate Ca(NO₃)₂·4H₂O	Cu - Cu(NO3)2·3H2O	Cetyltrimethyl Ammonium Bromide (CTAB)	Oxalic Acid ((COOH)2)	octane, n-butyl alcohol,	precipitation	N/A	800	Air	30	N/A	N/A		N/A	N/A	Fixed	1g	mild	10	2000	N/A	N/A	650	10	15% CO2/5% O2	2000	800	10	100% N2	2000	0.16243	0.15932	0.09646	0.1094	0.10759
G-CaCO3	Modified Ca-Looping materials for directly capturing solar energy and high-temperature storage	Calcium Gluconate Ca(C6H11O7)2	N/A	N/A	N/A	N/A	N/A	N/A	700	Air	60	N/A	N/A		N/A	N/A	TGA	N/A	mild	N/A	N/A	CO2	650	700	10	100% CO2	N/A	700	15	100% N2	N/A	0.732198	0.730409	0.73221	0.732198	0.729104	0.730494	0.720816	0.719431	0.722116	0.715126	0.711811	0.704988	0.70119	0.701071	0.699826	0.69499	0.688428	0.688093
100-2		Calcium Gluconate Ca(C6H11O7)2	Fe/Mn - MnFe2O4	N/A	N/A	N/A	Wet mixing	N/A	700	Air	60	N/A	N/A		N/A	N/A	TGA	N/A	mild	N/A	N/A	CO2	650	700	10	100% CO2	N/A	700	15	100% N2	N/A	0.66871	0.647919	0.646859	0.642059	0.641856	0.637575	0.630569	0.63545	0.628827	0.624014	0.613348	0.612895	0.615026	0.606373	0.603814	0.596027	0.589622	0.589323
100-2-4		Calcium Gluconate Ca(C6H11O7)2	Fe/Mn - MnFe2O4	N/A	N/A	N/A	Wet mixing	N/A	700	Air	60	N/A	N/A		N/A	N/A	TGA	N/A	mild	N/A	N/A	CO2	650	700	10	100% CO2	N/A	700	15	100% N2	N/A	0.661905	0.657352	0.652864	0.654311	0.654818	0.650165	0.652623	0.649153	0.648062	0.64344	0.642429	0.639409	0.64038	0.636883	0.638862	0.63785	0.632016	0.632469
100-4		Calcium Gluconate Ca(C6H11O7)2	Fe/Mn - MnFe2O4	N/A	N/A	N/A	Wet mixing	N/A	700	Air	60	N/A	N/A		N/A	N/A	TGA	N/A	mild	N/A	N/A	CO2	650	700	10	100% CO2	N/A	700	15	100% N2	N/A	0.627219	0.602865	0.594151	0.595111	0.591713	0.591383	0.587531	0.586724	0.58269	0.578655	0.578315	0.573471	0.56798	0.562227	0.561874	0.556675	0.553805	0.5547
100-4-8		Calcium Gluconate Ca(C6H11O7)2	Fe/Mn - MnFe2O4	N/A	N/A	N/A	Wet mixing	N/A	700	Air	60	N/A	N/A		N/A	N/A	TGA	N/A	mild	N/A	N/A	CO2	650	700	10	100% CO2	N/A	700	15	100% N2	N/A	0.615088	0.608871	0.601904	0.595778	0.600434	0.598569	0.597404	0.597404	0.599768	0.598468	0.599634	0.602571	0.595382	0.592889	0.590774	0.594717	0.594614	0.591167
100-6		Calcium Gluconate Ca(C6H11O7)2	Fe/Mn - MnFe2O4	N/A	N/A	N/A	Wet mixing	N/A	700	Air	60	N/A	N/A		N/A	N/A	TGA	N/A	mild	N/A	N/A	CO2	650	700	10	100% CO2	N/A	700	15	100% N2	N/A	0.570415	0.553066	0.549	0.550521	0.548698	0.542396	0.544467	0.544408	0.542396	0.539378	0.541445	0.541586	0.538565	0.538707	0.53542	0.534707	0.534249	0.533745
100-6-12		Calcium Gluconate Ca(C6H11O7)2	Fe/Mn - MnFe2O4	N/A	N/A	N/A	Wet mixing	N/A	700	Air	60	N/A	N/A		N/A	N/A	TGA	N/A	mild	N/A	N/A	CO2	650	700	10	100% CO2	N/A	700	15	100% N2	N/A	0.600299	0.597437	0.595148	0.595148	0.595148	0.592859	0.596514	0.589222	0.586367	0.584083	0.584083	0.584083	0.587709	0.589057	0.598229	0.593646	0.589998	0.589057
commercial micro CaCO3		CaCO3	N/A	N/A	N/A	N/A	N/A	N/A	700	Air	60	N/A	N/A		N/A	N/A	TGA	N/A	mild	N/A	N/A	CO2	650	700	10	100% CO2	N/A	700	15	100% N2	N/A	0.603362	0.513791	0.462785	0.421109	0.392496	0.370103	0.350821	0.33216	0.319098	0.306657	0.303547	0.284264	0.274312	0.274312	0.258761	0.255651	0.252541	0.239479
CaO	A novel hybrid iron-calcium catalyst/absorbent for enhanced hydrogen production via catalytic tar reforming with in-situ CO2 capture	Calcium Acetate Ca(CH3COO)2.H2O	N/A	N/A	N/A	N/A	N/A	N/A	900	Air	120	12.53	N/A		N/A	N/A	Fixed	N/A	severe	20	N/A	N/A	N/A	720	30	25% CO2	N/A	850	10	25% CO2	N/A	0.6365	0.53158	0.43223	0.37578	0.31598	0.27532	0.23242	0.19176	0.16019	0.15445
Ca-Al		CaO	Al - Al(NO3)3·9H2O	N/A	N/A	2-propanol	Wet mixing	N/A	1000	Air	60	12.8	N/A		N/A	N/A	Fixed	N/A	severe	20	N/A	N/A	N/A	720	30	25% CO2	N/A	850	10	25% CO2	N/A	0.42649	0.36781	0.35202	0.33735	0.32826	0.3171	0.30578	0.29557	0.28537	0.2742
Ca-Fe		Ca12Al14O33	Fe - Fe(NO3)3)·9H2O	N/A	Citric acid (HOC(CO2H)(CH2CO2H)2)	N/A	Sol-gel	N/A	900	Air	240	4.38	N/A		N/A	N/A	Fixed	N/A	severe	20	N/A	N/A	N/A	720	30	25% CO2	N/A	850	10	25% CO2	N/A	0.57559	0.45695	0.35999	0.28537	0.2211	0.17597	0.16688	0.14998	0.14775	0.1444
Ca-Al-Fe		CaO	Fe - Fe(NO3)3)·9H2O	N/A	Citric acid (HOC(CO2H)(CH2CO2H)2)	N/A	Sol-gel	N/A	900	Air	240	39.88	N/A		N/A	N/A	Fixed	N/A	severe	20	N/A	N/A	N/A	720	30	25% CO2	N/A	850	10	25% CO2	N/A	0.41868	0.41182	0.41294	0.41294	0.41405	0.40847	0.40512	0.39938	0.39492	0.38934
CaCO3	Calcium-based composites for direct solar-thermal conversion and thermochemical energy storage	CaCO3	N/A	N/A	N/A	N/A	N/A	10	850	Air	180	N/A	N/A		N/A	N/A	TGA	10mg	mild	20	100	15	700	700	10	100% CO2	100	700	15	100% N2	100	0.58971	0.508216	0.447417	0.407479	0.377261	0.358553	0.340741	0.328334	0.314844	0.305124	0.294336	0.284617	0.274364	0.267347	0.261415	0.254941	0.250077	0.241442
Sol-gel CaO		Calcium Nitrate Tetrahydrate Ca(NO₃)₂·4H₂O	Fe/Mn - Fe(NO3)3·9H2O, Mn(NO3)2	N/A	Citric acid (HOC(CO2H)(CH2CO2H)2)	ethanol, ethylene glycol	Sol-gel	10	850	Air	180	N/A	N/A		N/A	N/A	TGA	10mg	mild	20	100	15	700	700	10	100% CO2	100	700	15	100% N2	100	0.714191	0.706098	0.695302	0.681811	0.666702	0.652127	0.633781	0.618129	0.597803	0.58377	0.5665	0.551933	0.537358	0.523333	0.508758	0.496344	0.483576	0.471704
Ca-Mn-Fe=100-1-2		Calcium Nitrate Tetrahydrate Ca(NO₃)₂·4H₂O	Fe/Mn - Fe(NO3)3·9H2O, Mn(NO3)2	N/A	Citric acid (HOC(CO2H)(CH2CO2H)2)	ethanol, ethylene glycol	Sol-gel	10	850	Air	180	N/A	N/A		N/A	N/A	TGA	10mg	mild	20	100	15	700	700	10	100% CO2	100	700	15	100% N2	100	0.626764	0.636476	0.638636	0.640255	0.640255	0.639179	0.638636	0.638636	0.638094	0.634857	0.635399	0.63162	0.631078	0.631078	0.628383	0.626222	0.627841	0.627306
Ca-Mn-Fe=100-2-4		Calcium Nitrate Tetrahydrate Ca(NO₃)₂·4H₂O	Fe/Mn - Fe(NO3)3·9H2O, Mn(NO3)2	N/A	Citric acid (HOC(CO2H)(CH2CO2H)2)	ethanol, ethylene glycol	Sol-gel	10	850	Air	180	N/A	N/A		N/A	N/A	TGA	10mg	mild	20	100	15	700	700	10	100% CO2	100	700	15	100% N2	100	0.582694	0.571898	0.569203	0.570279	0.570821	0.571898	0.573516	0.575677	0.576219	0.576219	0.576219	0.577296	0.576754	0.578372	0.576754	0.577838	0.576754	0.576754
Ca-Mn-Fe=100-4-8		Calcium Nitrate Tetrahydrate Ca(NO₃)₂·4H₂O	Fe/Mn - Fe(NO3)3·9H2O, Mn(NO3)2	N/A	Citric acid (HOC(CO2H)(CH2CO2H)2)	ethanol, ethylene glycol	Sol-gel	10	850	Air	180	N/A	N/A		N/A	N/A	TGA	10mg	mild	20	100	15	700	700	10	100% CO2	100	700	15	100% N2	100	0.514698	0.511453	0.512537	0.511995	0.513614	0.512537	0.514698	0.513614	0.513614	0.514156	0.514156	0.513079	0.513614	0.512537	0.514156	0.511995	0.512537	0.514156
LC	CO2 Capture Performance of Gluconic Acid Modified Limestone-Dolomite Mixtures under Realistic Conditions	limestone	N/A	N/A	N/A	N/A	N/A	N/A	800	Air	120	N/A	N/A		N/A	N/A	TGA	N/A	severe	10/ 15	50	N/A	N/A	700	20	15% CO2	50	950	5	100% CO2	50	0.50181	0.43564	0.40319	0.37806	0.35381	0.33429	0.31476	0.29897	0.28404	0.26912
LC-GA		limestone	N/A	N/A	Gluconic Acid (HOCH2(CHOH)4CO2H)	N/A	Sol-gel	N/A	800	Air	120	N/A	N/A		N/A	N/A	TGA	N/A	severe	10/ 15	50	N/A	N/A	700	20	15% CO2	50	950	5	100% CO2	50	0.62741	0.62455	0.60043	0.55665	0.50927	0.4599	0.41612	0.37433	0.34262	0.3119
DC		Mineral - Dolomite	N/A	N/A	N/A	N/A	N/A	N/A	800	Air	120	N/A	N/A		N/A	N/A	TGA	N/A	severe	10/ 15	50	N/A	N/A	700	20	15% CO2	50	950	5	100% CO2	50	0.42644	0.42172	0.42085	0.41612	0.41612	0.41152	0.41338	0.40505	0.38913	0.3864
DC-GA		Mineral - Dolomite	N/A	N/A	Gluconic Acid (HOCH2(CHOH)4CO2H)	N/A	Sol-gel	N/A	800	Air	120	N/A	N/A		N/A	N/A	TGA	N/A	severe	10/ 15	50	N/A	N/A	700	20	15% CO2	50	950	5	100% CO2	50	0.44684	0.4441	0.43851	0.42831	0.42271	0.42172	0.41898	0.40692	0.40033	0.39846
LD8-GA		Limestone-Dolomite Mixtures	N/A	N/A	Gluconic Acid (HOCH2(CHOH)4CO2H)	N/A	Sol-gel	N/A	800	Air	120	N/A	N/A		N/A	N/A	TGA	N/A	severe	10/ 15	50	N/A	N/A	700	20	15% CO2	50	950	5	100% CO2	50	0.51532	0.50053	0.51621	0.53368	0.53738	0.53738	0.53279	0.531	0.51889	0.50512
LD9-GA		Limestone-Dolomite Mixtures	N/A	N/A	Gluconic Acid (HOCH2(CHOH)4CO2H)	N/A	Sol-gel	N/A	800	Air	120	27.11	0.19	14.017	N/A	N/A	TGA	N/A	severe	10/ 15	50	N/A	N/A	700	20	15% CO2	50	950	5	100% CO2	50	0.62867	0.65634	0.65634	0.64525	0.63607	0.62599	0.61299	0.60011	0.58354	0.57333
LD9-BM		Limestone-Dolomite Mixtures	N/A	N/A	N/A	N/A	Dry mixing	N/A	800	Air	120	10.08	0.05	9.92063	N/A	N/A	TGA	N/A	severe	10/ 15	50	N/A	N/A	700	20	15% CO2	50	950	5	100% CO2	50	0.50392	0.46756	0.44516	0.42647	0.40971	0.39486	0.3827	0.36772	0.35569	0.34442
LD9-CI		Limestone-Dolomite Mixtures	N/A	N/A	Citric acid (HOC(CO2H)(CH2CO2H)2)	N/A	Sol-gel	N/A	800	Air	120	16.03	0.12	14.9719	N/A	N/A	TGA	N/A	severe	10/ 15	50	N/A	N/A	700	20	15% CO2	50	950	5	100% CO2	50	0.61951	0.65317	0.64664	0.63256	0.62514	0.60747	0.5692	0.55333	0.53566	0.51416
LD9-AC		Limestone-Dolomite Mixtures	N/A	N/A	Acetic Acid (CH₃COOH)	N/A	Sol-gel	N/A	800	Air	120	15.49	0.15	19.3673	N/A	N/A	TGA	N/A	severe	10/ 15	50	N/A	N/A	700	20	15% CO2	50	950	5	100% CO2	50	0.57099	0.51608	0.49176	0.48062	0.45822	0.43582	0.40791	0.39294	0.37143	0.36222
MCF-0.5CaO	CO2 capture using mesocellular siliceous foam (MCF)-supported CaO	Calcium Nitrate Tetrahydrate Ca(NO₃)₂·4H₂O	N/A	mesocellular siliceous foam (MCF)	N/A	N/A	Impregnation	2	750	Air	120	182.8	0.69	7.54923	N/A	N/A	TGA	8mg	mild	N/A	50	N/A	N/A	700	30	100% CO2	50	900	30	100% N2	50	0.00034804	0.00010912	0.00034804
MCF-1CaO		Calcium Nitrate Tetrahydrate Ca(NO₃)₂·4H₂O	N/A	mesocellular siliceous foam (MCF)	N/A	N/A	Impregnation	2	750	Air	120	67.4	0.17	5.04451	N/A	N/A	TGA	8mg	mild	N/A	50	N/A	N/A	700	30	100% CO2	50	900	30	100% N2	50	0.00010912	0.00034804	0.00088088
MCF-2CaO		Calcium Nitrate Tetrahydrate Ca(NO₃)₂·4H₂O	N/A	mesocellular siliceous foam (MCF)	N/A	N/A	Impregnation	2	750	Air	120	27.4	0.09	6.56934	N/A	N/A	TGA	8mg	mild	N/A	50	N/A	N/A	700	30	100% CO2	50	900	30	100% N2	50	0.114969	0.116492	0.113978	0.109485	0.110932	0.109485	0.103011	0.105448	0.100497	0.0960032	0.0934899	0.0919666	0.0919666	0.0919666	0.089529	0.089529	0.0880057	0.0864824
MCF-3CaO		Calcium Nitrate Tetrahydrate Ca(NO₃)₂·4H₂O	N/A	mesocellular siliceous foam (MCF)	N/A	N/A	Impregnation	2	750	Air	120	12.9	0.06	9.30233	N/A	N/A	TGA	8mg	mild	N/A	50	N/A	N/A	700	30	100% CO2	50	900	30	100% N2	50	0.185347	0.1839	0.179863	0.179406	0.179863	0.181386	0.179406	0.176892	0.176892	0.172399	0.171409	0.169352	0.168895	0.165391	0.167372	0.168362	0.167905	0.161887
carb 650℃		Calcium Nitrate Tetrahydrate Ca(NO₃)₂·4H₂O	N/A	mesocellular siliceous foam (MCF)	N/A	N/A	Impregnation	2	750	Air	120	12.9	0.06	9.30233	N/A	N/A	TGA	8mg	mild	N/A	50	N/A	N/A	650	30	100% CO2	50	900	30	100% N2	50	0.154541	0.149793	0.147048	0.140966	0.138518
carb 700℃		Calcium Nitrate Tetrahydrate Ca(NO₃)₂·4H₂O	N/A	mesocellular siliceous foam (MCF)	N/A	N/A	Impregnation	2	750	Air	120	12.9	0.06	9.30233	N/A	N/A	TGA	8mg	mild	N/A	50	N/A	N/A	700	30	100% CO2	50	900	30	100% N2	50	0.184361	0.182729	0.178575	0.179392	0.178575
carb 750℃		Calcium Nitrate Tetrahydrate Ca(NO₃)₂·4H₂O	N/A	mesocellular siliceous foam (MCF)	N/A	N/A	Impregnation	2	750	Air	120	12.9	0.06	9.30233	N/A	N/A	TGA	8mg	mild	N/A	50	N/A	N/A	750	30	100% CO2	50	900	30	100% N2	50	0.216407	0.219152	0.210621	0.207877	0.206987
cal 700℃		Calcium Nitrate Tetrahydrate Ca(NO₃)₂·4H₂O	N/A	mesocellular siliceous foam (MCF)	N/A	N/A	Impregnation	2	750	Air	120	12.9	0.06	9.30233	N/A	N/A	TGA	8mg	mild	N/A	50	N/A	N/A	700	30	100% CO2	50	700	30	100% N2	50	0.196398	0.193593	0.192962	0.191769	0.19233
cal 800℃		Calcium Nitrate Tetrahydrate Ca(NO₃)₂·4H₂O	N/A	mesocellular siliceous foam (MCF)	N/A	N/A	Impregnation	2	750	Air	120	12.9	0.06	9.30233	N/A	N/A	TGA	8mg	mild	N/A	50	N/A	N/A	700	30	100% CO2	50	800	30	100% N2	50	0.189595	0.187421	0.182792	0.18216	0.180618
cal 900℃		Calcium Nitrate Tetrahydrate Ca(NO₃)₂·4H₂O	N/A	mesocellular siliceous foam (MCF)	N/A	N/A	Impregnation	2	750	Air	120	12.9	0.06	9.30233	N/A	N/A	TGA	8mg	mild	N/A	50	N/A	N/A	700	30	100% CO2	50	900	30	100% N2	50	0.184335	0.183704	0.179425	0.179706	0.179706
15% CO2		Calcium Nitrate Tetrahydrate Ca(NO₃)₂·4H₂O	N/A	mesocellular siliceous foam (MCF)	N/A	N/A	Impregnation	2	750	Air	120	12.9	0.06	9.30233	N/A	N/A	TGA	8mg	mild	N/A	50	N/A	N/A	700	30	15% CO2	50	900	30	100% N2	50	0.180283	0.179288	0.172817	0.171182	0.168907
50%CO2		Calcium Nitrate Tetrahydrate Ca(NO₃)₂·4H₂O	N/A	mesocellular siliceous foam (MCF)	N/A	N/A	Impregnation	2	750	Air	120	12.9	0.06	9.30233	N/A	N/A	TGA	8mg	mild	N/A	50	N/A	N/A	700	30	50% CO2	50	900	30	100% N2	50	0.181918	0.180283	0.175377	0.171822	0.171822
100% CO2		Calcium Nitrate Tetrahydrate Ca(NO₃)₂·4H₂O	N/A	mesocellular siliceous foam (MCF)	N/A	N/A	Impregnation	2	750	Air	120	12.9	0.06	9.30233	N/A	N/A	TGA	8mg	mild	N/A	50	N/A	N/A	700	30	100% CO2	50	900	30	100% N2	50	0.185473	0.183483	0.180283	0.179927	0.179927
CaK-0.5	Development of Ca/KIT-6 adsorbents for high temperature CO2 capture	Calcium Nitrate Tetrahydrate Ca(NO₃)₂·4H₂O	N/A	KIT-6	N/A	N/A	Impregnation	2	500	Air	360	16.2	0.08	9.87654	N/A	N/A	TGA	10mg	mild	15	100	N2	850	600	30	15% CO2	100	800	10	100% N2	100	0.0170306	0.0119284	0.0119284	0.0140545	0.0140545	0.0130623	0.0140545	0.0140545	0.0130623	0.0119284
CaK-1		Calcium Nitrate Tetrahydrate Ca(NO₃)₂·4H₂O	N/A	KIT-6	N/A	N/A	Impregnation	2	500	Air	360	11.1	0.04	7.20721	40	N/A	TGA	10mg	mild	15	100	N2	850	600	30	15% CO2	100	800	10	100% N2	100	0.326585	0.276977	0.269749	0.275843	0.262662	0.262662	0.26578	0.267764	0.26578	0.260677
CaK-2		Calcium Nitrate Tetrahydrate Ca(NO₃)₂·4H₂O	N/A	KIT-6	N/A	N/A	Impregnation	2	500	Air	360	2.9	0.007	4.82759	40	N/A	TGA	10mg	mild	15	100	N2	850	600	30	15% CO2	100	800	10	100% N2	100	0.324601	0.326585	0.334806	0.337782	0.339908	0.338774	0.338774	0.338774	0.337782	0.335798
CaK-4		Calcium Nitrate Tetrahydrate Ca(NO₃)₂·4H₂O	N/A	KIT-6	N/A	N/A	Impregnation	2	500	Air	360	2.7	0.005	3.7037	87	N/A	TGA	10mg	mild	15	100	N2	850	600	30	15% CO2	100	800	10	100% N2	100	0.203841	0.189667	0.186549	0.184564	0.179462	0.17847	0.177478	0.175351	0.174359	0.173367
CH 0.9-1.25	Evaluation of high-temperature CO2 capture performance of cellulose-templated CaO-based pellets	Ca(OH)2	N/A	microcrystalline cellulose	N/A	N/A	Template	N/A	850	N2	10	20.5	0.179	17.4634	N/A	900-1250	TGA	20mg	mild	N/A	N/A	N2	850	650	30	15% CO2	N/A	850	2	100% N2	N/A	0.51398	0.478	0.45324	0.43488	0.41865	0.40455	0.3925	0.38119	0.37275	0.36218	0.35364	0.3466	0.33816	0.33176	0.32397	0.31767	0.31127	0.30357
CH 0.45-0.6		Ca(OH)2	N/A	microcrystalline cellulose	N/A	N/A	Template	N/A	850	N2	10	20.5	0.179	17.4634	N/A	450-600	TGA	20mg	mild	N/A	N/A	N2	850	650	30	15% CO2	N/A	850	2	100% N2	N/A	0.51119	0.47865	0.45324	0.43488	0.41939	0.40595	0.3925	0.38119	0.37201	0.36357	0.35513	0.3466	0.33881	0.33176	0.32471	0.31841	0.31275	0.30709
CH-MC20 0.9-12.5		Ca(OH)2	N/A	microcrystalline cellulose	N/A	N/A	Template	N/A	850	N2	10	N/A	N/A		N/A	900-1250	TGA	20mg	mild	N/A	N/A	N2	850	650	30	15% CO2	N/A	850	2	100% N2	N/A	0.54653	0.51333	0.48644	0.46594	0.44971	0.43562	0.42217	0.41225	0.40242	0.3925	0.38471	0.37915	0.37275	0.36783	0.36218	0.35717	0.35225	0.34799
CH-MC20 0.45-0.6		Ca(OH)2	N/A	microcrystalline cellulose	N/A	N/A	Template	N/A	850	N2	10	N/A	N/A		N/A	450-600	TGA	20mg	mild	N/A	N/A	N2	850	650	30	15% CO2	N/A	850	2	100% N2	N/A	0.5966	0.54792	0.51045	0.48217	0.45964	0.44128	0.42709	0.41225	0.40242	0.3925	0.38332	0.37553	0.36922	0.36357	0.35717	0.35012	0.34595	0.34094
CH-MC20 T<45um		Ca(OH)2	N/A	microcrystalline cellulose	N/A	N/A	Template	N/A	850	N2	10	22.88	0.206	18.007	N/A	450-600	TGA	20mg	mild	N/A	N/A	N2	850	650	30	15% CO2	N/A	850	2	100% N2	N/A	0.5975	0.54748	0.50874	0.48129	0.45948	0.44016	0.42476	0.41271	0.40219	0.39166	0.38287	0.3756	0.36671	0.36182	0.35618	0.35054	0.3449	0.34001
CH-MC20 T=100-150um		Ca(OH)2	N/A	microcrystalline cellulose	N/A	N/A	Template	N/A	850	N2	10	24.62	0.203	16.4907	N/A	450-600	TGA	20mg	mild	N/A	N/A	N2	850	650	30	15% CO2	N/A	850	2	100% N2	N/A	0.60238	0.55963	0.52567	0.49908	0.4789	0.46273	0.44906	0.43365	0.42237	0.41184	0.40381	0.39416	0.38765	0.38125	0.37398	0.36833	0.36182	0.35618
CH-MC20 T>300um		Ca(OH)2	N/A	microcrystalline cellulose	N/A	N/A	Template	N/A	850	N2	10	28.75	0.212	14.7478	N/A	450-600	TGA	20mg	mild	N/A	N/A	N2	850	650	30	15% CO2	N/A	850	2	100% N2	N/A	0.59435	0.55149	0.52089	0.49583	0.4789	0.46273	0.44819	0.43528	0.42476	0.4151	0.40544	0.39741	0.3909	0.38526	0.37962	0.37235	0.36747	0.36106
CH		Ca(OH)2	N/A	N/A	N/A	N/A	N/A	N/A	850	N2	10	20.5	0.179	17.4634	N/A	N/A	TGA	20mg	mild	N/A	N/A	N2	850	650	30	15% CO2	N/A	850	2	100% N2	N/A	0.51199	0.4789	0.45384	0.43452	0.41759	0.40381	0.39329	0.38125	0.37235	0.36345	0.35379	0.34566	0.33839	0.33122	0.32309	0.31831	0.3118	0.30529
N2 pyrolysis		Ca(OH)2	N/A	microcrystalline cellulose	N/A	N/A	Template	N/A	850	N2	10	24.62	0.203	16.4907	N/A	N/A	TGA	20mg	mild	N/A	N/A	N2	850	650	30	15% CO2	N/A	850	2	100% N2	N/A	0.60241	0.55814	0.52437	0.50126	0.47799	0.46216	0.44632	0.43485	0.42321	0.41368	0.40221	0.39575	0.38734	0.38007	0.37474	0.36731	0.36214	0.35583
air calcination		Ca(OH)2	N/A	microcrystalline cellulose	N/A	N/A	Template	N/A	850	N2	10	6.638	0.031	9.34016	N/A	N/A	TGA	20mg	mild	N/A	N/A	N2	850	650	30	15% CO2	N/A	850	2	100% N2	N/A	0.29669	0.32303	0.33467	0.3379	0.33887	0.3358	0.3358	0.3316	0.3316	0.33046	0.32513	0.32416	0.31883	0.31673	0.31576	0.31366	0.30946	0.30736
2% coal combustion		Ca(OH)2	N/A	microcrystalline cellulose, Coal	N/A	N/A	Template	N/A	850	N2	10	4.51	0.018	7.98226	N/A	N/A	TGA	20mg	mild	N/A	N/A	N2	850	650	30	15% CO2	N/A	850	2	100% N2	N/A	0.23675	0.26195	0.26939	0.27359	0.27569	0.27666	0.27456	0.27359	0.27246	0.27149	0.27036	0.26939	0.26729	0.26308	0.25872	0.25565	0.25355	0.24935
10% coal combustion		Ca(OH)2	N/A	microcrystalline cellulose, Coal	N/A	N/A	Template	N/A	850	N2	10	4.02	0.011	5.47264	N/A	N/A	TGA	20mg	mild	N/A	N/A	N2	850	650	30	15% CO2	N/A	850	2	100% N2	N/A	0.21138	0.22301	0.22188	0.21978	0.21881	0.21768	0.21558	0.21348	0.21138	0.20928	0.20508	0.20394	0.19877	0.19764	0.19764	0.19554	0.19457	0.19134
CaAc	High-performance and low-cost macroporous calcium oxide based materials for thermochemical energy storage in concentrated solar power plants	Limestone	N/A	N/A	Acetic Acid (CH₃COOH)	N/A	Acid treat	N/A	750	N2	20	43.9	N/A		N/A	N/A	TGA	10mg	mild	300	N/A	N/A	N/A	850	5	100% CO2	N/A	725	5	100% N2	N/A	0.78436	0.77251	0.75914	0.74668	0.73979	0.73608	0.73077	0.72203	0.72017	0.71328	0.70612	0.70082	0.69021	0.68332	0.67616	0.66556	0.66025	0.64779
limestone>45um		Limestone	N/A	N/A	Acetic Acid (CH₃COOH)	N/A	Acid treat	N/A	750	N2	20	N/A	N/A		N/A	N/A	TGA	10mg	mild	300	N/A	N/A	N/A	850	5	100% CO2	N/A	725	5	100% N2	N/A	0.74138	0.54917	0.46247	0.36358	0.30022	0.26125	0.24189	0.22413	0.21194	0.20319	0.19788	0.19073	0.18728	0.18198	0.18012	0.17827	0.17296	0.17137
limestone<45um		Limestone	N/A	N/A	Acetic Acid (CH₃COOH)	N/A	Acid treat	N/A	750	N2	20	N/A	N/A		N/A	N/A	TGA	10mg	mild	300	N/A	N/A	N/A	850	5	100% CO2	N/A	725	5	100% N2	N/A	0.74565	0.71858	0.67086	0.63215	0.60034	0.57382	0.55076	0.53141	0.51735	0.49773	0.48899	0.47493	0.46433	0.45558	0.44312	0.43782	0.42721	0.42032
Dolomite		Mineral - Dolomite	N/A	N/A	Acetic Acid (CH₃COOH)	N/A	Acid treat	N/A	750	N2	20	N/A	N/A		N/A	N/A	TGA	10mg	mild	300	N/A	N/A	N/A	850	5	100% CO2	N/A	725	5	100% N2	N/A	0.55136	0.54574	0.53592	0.53592	0.53002	0.52805	0.52609	0.52609	0.52412	0.51429	0.50446	0.49295	0.47919	0.46936	0.4556	0.44802	0.43819	0.43033
CaMgAc		Mineral - Dolomite	N/A	N/A	Acetic Acid (CH₃COOH)	N/A	Acid treat	N/A	750	N2	20	70.2	N/A		N/A	N/A	TGA	10mg	mild	300	N/A	N/A	N/A	850	5	100% CO2	N/A	725	5	100% N2	N/A	0.58674	0.55529	0.54378	0.53985	0.53592	0.53592	0.53592	0.53002	0.53002	0.53002	0.52805	0.53198	0.53198	0.53198	0.53002	0.53002	0.53002	0.53002
CaMg50Ac		Limestone, dolomite	N/A	N/A	Acetic Acid (CH₃COOH)	N/A	Acid treat	N/A	750	N2	20	41.2	N/A		N/A	N/A	TGA	10mg	mild	300	N/A	N/A	N/A	850	5	100% CO2	N/A	725	5	100% N2	N/A	0.76736	0.75074	0.73529	0.7235	0.71564	0.71367	0.70581	0.70384	0.70188	0.70188	0.69626	0.69626	0.69626	0.69626	0.69626	0.6943	0.69626	0.69626
Fe10CaO	Improving Adsorptive Performance of CaO for High-Temperature CO2 Capture through Fe and Ga Doping	CaO	Fe - Fe(NO3)3)·9H2O	N/A	N/A	N/A	Impregnation	N/A	700	Air	180	49	0.15	6.12245	N/A	N/A	TGA	N/A	mild	N/A	N/A	N2	650	650	60	10% CO2	N/A	650	30	100% N2	N/A	0.617491	0.61267	0.605348	0.599277	0.593384	0.584813	0.57767	0.57392	0.565527	0.559456
Ga10Ca0		CaO	Ga - Ga(NO3)3 · 9H2O	N/A	N/A	N/A	Impregnation	N/A	700	Air	180	53	0.16	6.03774	N/A	N/A	TGA	N/A	mild	N/A	N/A	N2	650	650	60	10% CO2	N/A	650	30	100% N2	N/A	0.62753	0.607978	0.589706	0.577098	0.570155	0.561749	0.553344	0.550603	0.544938	0.542197
LS	Mode investigation of CO2 sorption enhancement for titanium dioxide-decorated CaO-based pellets	limestone	N/A	N/A	N/A	N/A	N/A	N/A	850	N2	5	N/A	N/A		N/A	N/A	TGA	30mg	mild	N/A	N/A	N2	850	650	30	15% CO2	N/A	850	5	100% N2	N/A	0.59687	0.52174	0.46663	0.42368	0.39135	0.36872	0.34947	0.33284	0.31976	0.30837	0.2979	0.28989	0.28204	0.27419	0.26803	0.26464	0.25756	0.25325
LS-TD10-D		limestone	Ti - Anatase (TiO2)	N/A	N/A	N/A	dry mixing	N/A	850	N2	5	N/A	N/A		N/A	N/A	TGA	30mg	mild	N/A	N/A	N2	850	650	30	15% CO2	N/A	850	5	100% N2	N/A	0.46309	0.39843	0.35286	0.31976	0.29697	0.28127	0.26541	0.25418	0.24355	0.2357	0.22616	0.22262	0.21646	0.21122	0.20691	0.20168	0.19983	0.1946
LS-TD10-W		limestone	Ti - Anatase (TiO2)	N/A	N/A	N/A	wet mixing	N/A	850	N2	5	N/A	N/A		N/A	N/A	TGA	30mg	mild	N/A	N/A	N2	850	650	30	15% CO2	N/A	850	5	100% N2	N/A	0.46216	0.38534	0.33808	0.30652	0.28389	0.26895	0.25494	0.2454	0.23755	0.23231	0.22708	0.22262	0.2183	0.21476	0.21215	0.20953	0.20691	0.20429
HL-TD10-H		Limestone -calcined	Ti - Anatase (TiO2)	N/A	N/A	N/A	hydration	N/A	850	N2	5	N/A	N/A		N/A	N/A	TGA	30mg	mild	N/A	N/A	N2	850	650	30	15% CO2	N/A	850	5	100% N2	N/A	0.46027	0.43252	0.41428	0.39941	0.38652	0.37701	0.3663	0.35877	0.35123	0.34489	0.33855	0.33319	0.33101	0.32784	0.32249	0.31714	0.31396	0.31178
HL-TD5-H		Limestone -calcined	Ti - Anatase (TiO2)	N/A	N/A	N/A	hydration	N/A	850	N2	5	N/A	N/A		N/A	N/A	TGA	30mg	mild	N/A	N/A	N2	850	650	30	15% CO2	N/A	850	5	100% N2	N/A	0.52302	0.49058	0.46499	0.44409	0.42571	0.41147	0.39579	0.38588	0.37651	0.36696	0.35759	0.3502	0.34353	0.33669	0.33254	0.32822	0.32407	0.32101
HL-TD20-H		Limestone -calcined	Ti - Anatase (TiO2)	N/A	N/A	N/A	hydration	N/A	850	N2	5	N/A	N/A		N/A	N/A	TGA	30mg	mild	N/A	N/A	N2	850	650	30	15% CO2	N/A	850	5	100% N2	N/A	0.33637	0.31614	0.30227	0.29156	0.28403	0.27649	0.27233	0.26797	0.2638	0.26262	0.25845	0.25726	0.25409	0.25211	0.24993	0.24775	0.24775	0.24557
HL		Limestone -calcined	N/A	N/A	N/A	N/A	N/A	N/A	850	N2	5	N/A	N/A		N/A	N/A	TGA	30mg	mild	N/A	N/A	N2	850	650	30	15% CO2	N/A	850	5	100% N2	N/A	0.56277	0.51242	0.47832	0.45373	0.43351	0.41646	0.40139	0.39188	0.378	0.37047	0.36313	0.3556	0.35123	0.34271	0.33637	0.33419	0.33002	0.32348
limestone	Multicycle CO2 capture activity and fluidizability of Al-based synthesized CaO sorbents	limestone	N/A	N/A	N/A	N/A	N/A	N/A	850	Air	90	N/A	N/A		N/A	N/A	TGA	10mg	severe	300	100	N/A	N/A	650	5	15% CO2/ 75%Air	100	900	5	70% CO2	100	0.27444	0.2582	0.23364	0.2169	0.19696	0.17931	0.16209	0.15186	0.14164	0.13332	0.1268	0.12079	0.11518	0.11197	0.10776	0.10405	0.10174	0.09894
CAAN-SG		Calcium Acetate Ca(CH3COO)2.H2O	Al - Al(NO3)3·9H2O	N/A	N/A	N/A	Sol-gel	N/A	850	Air	90	11.88	N/A		18.66	N/A	TGA	10mg	severe	300	100	N/A	N/A	650	5	15% CO2/ 75%Air	100	900	5	70% CO2	100	0.22663	0.19968	0.18715	0.17882	0.17181	0.16909	0.16489	0.16118	0.16068	0.15607	0.15327	0.15005	0.14906	0.14675	0.14626	0.14255	0.14123	0.13933
CAnA-SG		Calcium Acetate Ca(CH3COO)2.H2O	Al - Nanostructured	N/A	N/A	N/A	Sol-gel	N/A	850	Air	90	10.54	N/A		36.9	N/A	TGA	10mg	severe	300	100	N/A	N/A	650	5	15% CO2/ 75%Air	100	900	5	70% CO2	100	0.0757	0.07017	0.06506	0.06226	0.05995	0.05805	0.05756	0.05484	0.05385	0.05245	0.05154	0.05113	0.05113	0.04923	0.04923	0.04783	0.04783	0.04643
CNAN-SG		Calcium Nitrate Tetrahydrate Ca(NO₃)₂·4H₂O	Al - Al(NO3)3·9H2O	N/A	N/A	N/A	Sol-gel	N/A	850	Air	90	12.96	N/A		16.86	N/A	TGA	10mg	severe	300	100	N/A	N/A	650	5	15% CO2/ 75%Air	100	900	5	70% CO2	100	0.27543	0.26521	0.25639	0.25268	0.24707	0.24056	0.23685	0.23314	0.22993	0.22572	0.22061	0.22152	0.21501	0.2127	0.2099	0.20759	0.20479	0.20339
BT7.5 biotemplate	Preparation of a morph-genetic CaO-based sorbent using paper fibre as a biotemplate for enhanced CO2 capture	Slag - Carbide slag (CS)	Al - Al(NO3)3·9H2O	tailored absorbent papers	Acetic Acid (CH₃COOH)	N/A	template	N/A	600	Air	60	N/A	N/A		N/A	N/A	Fixed	5mg	mild	30	1000	N/A	N/A	700	20	15% CO2	1000	850	10	100% N2	1000	0.58921	0.59612	0.60317	0.58979	0.59943	0.59295	0.60058	0.58792	0.59741	0.5803
WM7.5 Wet mixing		Slag - Carbide slag (CS)	Al - Al(NO3)3·9H2O		Acetic Acid (CH₃COOH)	N/A	wet mixing	N/A	600	Air	60	N/A	N/A		N/A	N/A	Fixed	5mg	mild	30	1000	N/A	N/A	700	20	15% CO2	1000	850	10	100% N2	1000	0.58734	0.58734	0.57842	0.56893	0.55814	0.55052	0.54174	0.53469	0.53728	0.52649
BT2.5		Slag - Carbide slag (CS)	Al - Al(NO3)3·9H2O	tailored absorbent papers	Acetic Acid (CH₃COOH)	N/A	template	N/A	600	Air	60	N/A	N/A		N/A	N/A	Fixed	5mg	mild	30	1000	N/A	N/A	700	20	15% CO2	1000	850	10	100% N2	1000	0.63671	0.63549	0.63776	0.62852	0.63671	0.63776	0.63671	0.63549	0.63549	0.62626
BT5		Slag - Carbide slag (CS)	Al - Al(NO3)3·9H2O	tailored absorbent papers	Acetic Acid (CH₃COOH)	N/A	template	N/A	600	Air	60	N/A	N/A		N/A	N/A	Fixed	5mg	mild	30	1000	N/A	N/A	700	20	15% CO2	1000	850	10	100% N2	1000	0.61128	0.61807	0.59839	0.59734	0.59612	0.60884	0.60779	0.60431	0.59264	0.58219
BT7.5		Slag - Carbide slag (CS)	Al - Al(NO3)3·9H2O	tailored absorbent papers	Acetic Acid (CH₃COOH)	N/A	template	N/A	600	Air	60	N/A	N/A		N/A	N/A	Fixed	5mg	mild	30	1000	N/A	N/A	700	20	15% CO2	1000	850	10	100% N2	1000	0.59037	0.59734	0.60309	0.59037	0.59961	0.59386	0.59961	0.58811	0.59734	0.58114
BT10		Slag - Carbide slag (CS)	Al - Al(NO3)3·9H2O	tailored absorbent papers	Acetic Acid (CH₃COOH)	N/A	template	N/A	600	Air	60	N/A	N/A		N/A	N/A	Fixed	5mg	mild	30	1000	N/A	N/A	700	20	15% CO2	1000	850	10	100% N2	1000	0.55223	0.56146	0.54874	0.55327	0.56146	0.5463	0.53829	0.53602	0.52679	0.5139
Carbide slag		Slag - Carbide slag (CS)	N/A	N/A	N/A	N/A	N/A	N/A	600	Air	60	N/A	N/A		N/A	N/A	Fixed	5mg	mild	30	1000	N/A	N/A	700	20	15% CO2	1000	850	10	100% N2	1000	0.57888	0.50014	0.44109	0.40398	0.37977	0.3566	0.33813	0.3195	0.29877	0.28361
BT2.5 - severe		Slag - Carbide slag (CS)	Al - Al(NO3)3·9H2O	tailored absorbent papers	Acetic Acid (CH₃COOH)	N/A	template	N/A	600	Air	60	N/A	N/A		N/A	N/A	Fixed	5mg	severe	30	1000	N/A	N/A	700	20	15% CO2	1000	920	10	70% CO2	1000	0.6146	0.36456	0.3347	0.32559	0.31243	0.31648	0.32947	0.32812	0.32036	0.32289
BT5 - severe		Slag - Carbide slag (CS)	Al - Al(NO3)3·9H2O	tailored absorbent papers	Acetic Acid (CH₃COOH)	N/A	template	N/A	600	Air	60	N/A	N/A		N/A	N/A	Fixed	5mg	severe	30	1000	N/A	N/A	700	20	15% CO2	1000	920	10	70% CO2	1000	0.61848	0.42715	0.36321	0.35545	0.33858	0.34111	0.34111	0.33993	0.33588	0.33335
BT7.5 - severe		Slag - Carbide slag (CS)	Al - Al(NO3)3·9H2O	tailored absorbent papers	Acetic Acid (CH₃COOH)	N/A	template	N/A	600	Air	60	N/A	N/A		N/A	N/A	Fixed	5mg	severe	30	1000	N/A	N/A	700	20	15% CO2	1000	920	10	70% CO2	1000	0.58203	0.50915	0.45702	0.46225	0.45702	0.45837	0.44403	0.42715	0.43626	0.42311
BT10 - severe		Slag - Carbide slag (CS)	Al - Al(NO3)3·9H2O	tailored absorbent papers	Acetic Acid (CH₃COOH)	N/A	template	N/A	600	Air	60	N/A	N/A		N/A	N/A	Fixed	5mg	severe	30	1000	N/A	N/A	700	20	15% CO2	1000	920	10	70% CO2	1000	0.53513	0.47456	0.44521	0.42024	0.41416	0.42968	0.43053	0.40117	0.39341	0.37789
Carbide slag - severe		Slag - Carbide slag (CS)	N/A	N/A	N/A	N/A	N/A	N/A	600	Air	60	N/A	N/A		N/A	N/A	Fixed	5mg	severe	30	1000	N/A	N/A	700	20	15% CO2	1000	920	10	70% CO2	1000	0.61578	0.44538	0.37114	0.31648	0.27734	0.25388	0.23431	0.21744	0.22132	0.20833
BT7.5 run3		Slag - Carbide slag (CS)	Al - Al(NO3)3·9H2O	tailored absorbent papers	Acetic Acid (CH₃COOH)	N/A	template	N/A	600	Air	60	N/A	N/A		N/A	N/A	Fixed	5mg	severe	30	1000	N/A	N/A	700	20	15% CO2/10% H2O	1000	920	10	70% CO2	1000	0.62559	0.60425	0.60111	0.59995	0.59797	0.59102	0.58854	0.5753	0.56405	0.54387
Carbide slag run3		Slag - Carbide slag (CS)	N/A	N/A	N/A	N/A	N/A	N/A	600	Air	60	N/A	N/A		N/A	N/A	Fixed	5mg	severe	30	1000	N/A	N/A	700	20	15% CO2/10% H2O	1000	920	10	70% CO2	1000	0.57662	0.5571	0.47968	0.42807	0.39729	0.36768	0.347	0.36586	0.34254	0.32814
BT7.5 run4		Slag - Carbide slag (CS)	Al - Al(NO3)3·9H2O	tailored absorbent papers	Acetic Acid (CH₃COOH)	N/A	template	N/A	600	Air	60	N/A	N/A		N/A	N/A	Fixed	5mg	severe	30	1000	N/A	N/A	700	20	15% CO2	1000	850	10	85%H2O/15%CO2	1000	0.58648	0.55764	0.5345	0.52179	0.50408	0.48366	0.47352	0.45052	0.43124	0.42425
BT7.5 run5		Slag - Carbide slag (CS)	Al - Al(NO3)3·9H2O	tailored absorbent papers	Acetic Acid (CH₃COOH)	N/A	template	N/A	600	Air	60	N/A	N/A		N/A	N/A	Fixed	5mg	mild	30	1000	N/A	N/A	700	20	15% CO2	1000	850	10	100% H2O	1000	0.58491	0.55435	0.53835	0.52436	0.4928	0.4858	0.47137	0.46181	0.44467	0.43339
Carbide slag run4		Slag - Carbide slag (CS)	N/A	N/A	N/A	N/A	N/A	N/A	600	Air	60	N/A	N/A		N/A	N/A	Fixed	5mg	severe	30	1000	N/A	N/A	700	20	15% CO2	1000	850	10	85%H2O/15%CO2	1000	0.59234	0.47509	0.39483	0.35412	0.32313	0.31185	0.28343	0.269	0.25187	0.23159
Carbide slag run5		Slag - Carbide slag (CS)	N/A	N/A	N/A	N/A	N/A	N/A	600	Air	60	N/A	N/A		N/A	N/A	Fixed	5mg	mild	30	1000	N/A	N/A	700	20	15% CO2	1000	850	10	100% H2O	1000	0.60905	0.48965	0.42482	0.38411	0.35898	0.33698	0.32256	0.30914	0.29528	0.28086
BT7.5 run1		Slag - Carbide slag (CS)	Al - Al(NO3)3·9H2O	tailored absorbent papers	Acetic Acid (CH₃COOH)	N/A	template	N/A	600	Air	60	N/A	N/A		N/A	N/A	Fixed	5mg	mild	30	1000	N/A	N/A	700	20	15% CO2	1000	850	10	100% N2	1000	0.5908	0.59837	0.60594	0.5908	0.59939	0.59182	0.59939	0.58658	0.59837	0.5828	0.59619	0.59022	0.59357	0.59517	0.5828	0.59182	0.58542	0.586
BT7.5 run2		Slag - Carbide slag (CS)	Al - Al(NO3)3·9H2O	tailored absorbent papers	Acetic Acid (CH₃COOH)	N/A	template	N/A	600	Air	60	N/A	N/A		N/A	N/A	Fixed	5mg	severe	30	1000	N/A	N/A	700	20	15% CO2	1000	920	10	70% CO2	1000	0.5828	0.51162	0.45791	0.46329	0.45674	0.46053	0.44437	0.42981	0.4368	0.42239	0.41861	0.42239	0.42399	0.40507	0.39051	0.36897	0.38469	0.35776
Carbide slag run1		Slag - Carbide slag (CS)	N/A	N/A	N/A	N/A	N/A	N/A	600	Air	60	N/A	N/A		N/A	N/A	Fixed	5mg	mild	30	1000	N/A	N/A	700	20	15% CO2	1000	850	10	100% N2	1000	0.58061	0.49983	0.44335	0.40885	0.37931	0.35558	0.3384	0.31948	0.30012	0.28353	0.28018	0.27698	0.26679	0.26621	0.25864	0.25223	0.24306	0.23986
Carbide slag run2		Slag - Carbide slag (CS)	N/A	N/A	N/A	N/A	N/A	N/A	600	Air	60	N/A	N/A		N/A	N/A	Fixed	5mg	severe	30	1000	N/A	N/A	700	20	15% CO2	1000	920	10	70% CO2	1000	0.61555	0.44437	0.36955	0.3157	0.27698	0.25282	0.23608	0.2173	0.22312	0.20915	0.20056	0.20653	0.20434	0.20158	0.20114	0.18761	0.1796	0.17203
calcined marble powder	Recycling waste-derived marble powder for CO2 capture	Mineral - Marble	N/A	N/A	N/A	N/A	Acid treat	N/A	850	N2	120	N/A	N/A		N/A	N/A	TGA	10mg	severe	10	100	N/A	N/A	650	30	15% CO2	1000	850	5	15% CO2	100	0.63054	0.53191	0.46814	0.42521	0.39718	0.3751	0.34795	0.33936	0.3264	0.31501	0.30485	0.29556	0.28996	0.28207	0.27051	0.27051	0.26491	0.26053
MD AA-30%		Mineral - Marble	N/A	N/A	Acetic Acid (CH₃COOH)	N/A	Acid treat	N/A	850	N2	120	N/A	N/A		N/A	N/A	TGA	10mg	severe	10	100	N/A	N/A	650	30	15% CO2	1000	850	5	15% CO2	100	0.45674	0.52819	0.55254	0.55904	0.56537	0.55693	0.5441	0.53241	0.51747	0.50578	0.48986	0.4759	0.46323	0.45154	0.43547	0.42589	0.41111	0.4004
MD PA-30%		Mineral - Marble	N/A	N/A	Propionic Acid (CH3CH2CO2H)	N/A	Acid treat	N/A	850	N2	120	N/A	N/A		N/A	N/A	TGA	10mg	severe	10	100	N/A	N/A	650	30	15% CO2	1000	850	5	15% CO2	100	0.5644	0.61749	0.6399	0.63454	0.62285	0.61327	0.592	0.57073	0.55368	0.52705	0.50578	0.48775	0.46746	0.45154	0.43027	0.41842	0.40575	0.38968
MD FA-30%		Mineral - Marble	N/A	N/A	Formic Acid (HCOOH)	N/A	Acid treat	N/A	850	N2	120	N/A	N/A		N/A	N/A	TGA	10mg	severe	10	100	N/A	N/A	650	30	15% CO2	1000	850	5	15% CO2	100	0.47915	0.46535	0.43449	0.40462	0.37799	0.35785	0.33869	0.32375	0.30784	0.29501	0.28657	0.27472	0.26514	0.25669	0.24825	0.24078	0.23428	0.22681
MD AA-50%		Mineral - Marble	N/A	N/A	Acetic Acid (CH₃COOH)	N/A	Acid treat	N/A	850	N2	120	12.87	0.06	9.32401	N/A	N/A	TGA	10mg	severe	10	100	N/A	N/A	650	30	15% CO2	1000	850	5	15% CO2	100	0.54287	0.59944	0.62363	0.63558	0.63683	0.63683	0.62835	0.61751	0.60557	0.59472	0.58388	0.57178	0.56094	0.54884	0.538	0.52842	0.51632	0.51035
MD PA-50%		Mineral - Marble	N/A	N/A	Propionic Acid (CH3CH2CO2H)	N/A	Acid treat	N/A	850	N2	120	31.39	0.132	8.41032	N/A	N/A	TGA	10mg	severe	10	100	N/A	N/A	650	30	15% CO2	1000	850	5	15% CO2	100	0.66574	0.67533	0.67297	0.66213	0.64767	0.63448	0.61876	0.60305	0.5886	0.57053	0.55497	0.54162	0.52967	0.51632	0.50438	0.49228	0.48144	0.47185
MD FA-50%		Mineral - Marble	N/A	N/A	Formic Acid (HCOOH)	N/A	Acid treat	N/A	850	N2	120	5.6	0.01	3.57143	N/A	N/A	TGA	10mg	severe	10	100	N/A	N/A	650	30	15% CO2	1000	850	5	15% CO2	100	0.656	0.58498	0.47185	0.38386	0.33578	0.29477	0.26838	0.24308	0.22737	0.21888	0.20568	0.19484	0.18526	0.18039	0.17316	0.16719	0.16106	0.15635
CC	A semi-industrial preparation procedure of CaO-based pellets with high CO2 uptake performance	limestone	N/A	N/A	N/A	N/A	N/A	N/A	900	Air	60	11.9	N/A		N/A	N/A	TGA	1g	severe	N/A	2000	N/A	N/A	650	30	15% CO2	2000	900	10	73%CO2/27%O2	2000	0.576	0.47438	0.40346	0.35044	0.30695	0.27533	0.25207	0.2351	0.21812	0.2065	0.1958	0.18627	0.17883	0.17162	0.16627	0.16208	0.15673	0.15139
CAl75		Calcium Acetate Ca(CH3COO)2.H2O	Al - Al(NO3)3·9H2O	N/A	N/A	N/A	wet mixing	N/A	900	Air	60	12.06	N/A		N/A	N/A	TGA	1g	severe	N/A	2000	N/A	N/A	650	30	15% CO2	2000	900	10	73%CO2/27%O2	2000	0.44787	0.44671	0.43299	0.42462	0.41508	0.40764	0.4002	0.39392	0.39067	0.38532	0.37997	0.37788	0.37485	0.37067	0.36741	0.36323	0.35997	0.35672
CAl75-PEG5		Calcium Acetate Ca(CH3COO)2.H2O	Al - Al(NO3)3·9H2O	N/A	N/A	Polyethylene glycol	dry mixing	N/A	900	Air	60	13.87	N/A		N/A	N/A	TGA	1g	severe	N/A	2000	N/A	N/A	650	30	15% CO2	2000	900	10	73%CO2/27%O2	2000	0.49135	0.48066	0.47322	0.46275	0.45113	0.43717	0.42671	0.41927	0.41299	0.40764	0.4002	0.39485	0.38857	0.38532	0.37904	0.37578	0.37067	0.36625
CAl75-PVA5		Calcium Acetate Ca(CH3COO)2.H2O	Al - Al(NO3)3·9H2O	N/A	N/A	Polyvinyl alcohol	dry mixing	N/A	900	Air	60	14.25	N/A		N/A	N/A	TGA	1g	severe	N/A	2000	N/A	N/A	650	30	15% CO2	2000	900	10	73%CO2/27%O2	2000	0.49763	0.47322	0.44252	0.40857	0.38113	0.35881	0.33974	0.31974	0.30602	0.2923	0.28277	0.27324	0.26463	0.25719	0.25091	0.24556	0.23929	0.23394
CAl75-UR2.5		Calcium Acetate Ca(CH3COO)2.H2O	Al - Al(NO3)3·9H2O	N/A	N/A	Urea	dry mixing	N/A	900	Air	60	13.24	N/A		N/A	N/A	TGA	1g	severe	N/A	2000	N/A	N/A	650	30	15% CO2	2000	900	10	73%CO2/27%O2	2000	0.44109	0.44109	0.43024	0.42156	0.41505	0.41071	0.40204	0.3977	0.39336	0.38685	0.38468	0.37926	0.37817	0.37384	0.3695	0.36733	0.36516	0.35973
CAl75-UR5		Calcium Acetate Ca(CH3COO)2.H2O	Al - Al(NO3)3·9H2O	N/A	N/A	Urea	dry mixing	N/A	900	Air	60	15.83	N/A		N/A	N/A	TGA	1g	severe	N/A	2000	N/A	N/A	650	30	15% CO2	2000	900	10	73%CO2/27%O2	2000	0.47363	0.47363	0.46169	0.45193	0.44542	0.44	0.43349	0.43024	0.42373	0.42048	0.41505	0.4118	0.40746	0.40421	0.40204	0.39661	0.39228	0.39011
CAl75-UR7.5		Calcium Acetate Ca(CH3COO)2.H2O	Al - Al(NO3)3·9H2O	N/A	N/A	Urea	dry mixing	N/A	900	Air	60	14.37	N/A		N/A	N/A	TGA	1g	severe	N/A	2000	N/A	N/A	650	30	15% CO2	2000	900	10	73%CO2/27%O2	2000	0.43783	0.43783	0.43241	0.42698	0.42156	0.41397	0.40855	0.40529	0.3977	0.39661	0.39011	0.38685	0.38251	0.37817	0.37709	0.37384	0.37058	0.36841
CAl75-UR5(N2)		Calcium Acetate Ca(CH3COO)2.H2O	Al - Al(NO3)3·9H2O	N/A	N/A	Urea	dry mixing	N/A	900	Air	60	15.83	N/A		N/A	N/A	TGA	1g	mild	N/A	2000	N/A	N/A	650	30	15% CO2	2000	850	10	100% N2	2000	0.47485	0.47243	0.45986	0.45244	0.44487	0.43988	0.43488	0.42868	0.42489	0.41989	0.41626	0.4099	0.40748	0.4037	0.39991	0.39749	0.39249	0.38992
CAl75-UR5(O2/CO2)		Calcium Acetate Ca(CH3COO)2.H2O	Al - Al(NO3)3·9H2O	N/A	N/A	Urea	dry mixing	N/A	900	Air	60	15.83	N/A		N/A	N/A	TGA	1g	severe	N/A	2000	N/A	N/A	650	30	15% CO2	2000	900	10	73%CO2/27%O2	2000	0.47243	0.45623	0.43488	0.42126	0.40869	0.39749	0.38628	0.3713	0.36252	0.35131	0.34253	0.33511	0.32876	0.32376	0.31876	0.31256	0.30877	0.30635
CC(N2)		Calcium Acetate Ca(CH3COO)2.H2O	Al - Al(NO3)3·9H2O	N/A	N/A	N/A	N/A	N/A	900	Air	60	11.9	N/A		N/A	N/A	TGA	1g	mild	N/A	2000	N/A	N/A	650	30	15% CO2	2000	850	10	100% N2	2000	0.5722	0.47243	0.3987	0.34753	0.30514	0.27516	0.25018	0.23141	0.21642	0.20401	0.19523	0.18402	0.17782	0.17025	0.16404	0.15904	0.15284	0.15026
CC(O2/CO2)		Calcium Acetate Ca(CH3COO)2.H2O	Al - Al(NO3)3·9H2O	N/A	N/A	N/A	N/A	N/A	900	Air	60	11.9	N/A		N/A	N/A	TGA	1g	severe	N/A	2000	N/A	N/A	650	30	15% CO2	2000	900	10	73%CO2/27%O2	2000	0.5672	0.3713	0.27895	0.2252	0.18523	0.16146	0.14027	0.12528	0.11287	0.10166	0.09031	0.08531	0.07668	0.07033	0.06291	0.05791	0.05049	0.0455
CAl75-UR5 pellet (oxy-fuel)		Calcium Acetate Ca(CH3COO)2.H2O	Al - Al(NO3)3·9H2O	N/A	N/A	Urea	dry mixing	N/A	900	Air	60	N/A	N/A		N/A	N/A	TGA	1g	severe	N/A	2000	N/A	N/A	650	30	15% CO2	2000	900	10	73%CO2/27%O2	2000	0.62973	0.53153	0.46946	0.4239	0.39867	0.37363	0.34767	0.33896	0.32716	0.31391	0.30593	0.2974	0.28796	0.28088	0.26981	0.26908	0.26509	0.25892
CaO	Surfactant assisted CaO-based sorbent synthesis and their application to high-temperature CO2 capture	Calcium Acetate Ca(CH3COO)2.H2O	N/A	N/A	N/A	N/A	precipitation	N/A	850	Air	30	9.8	0.063	12.8571	44.3	N/A	TGA	0.8g	mild	N/A	15	N2	850	600	30	15% CO2	15	850	30	100% N2	15	0.22
CaO-SDS 10mM		Calcium Acetate Ca(CH3COO)2.H2O	N/A	SDS	N/A	CO(NH2)2	precipitation	N/A	850	Air	30	7.6	0.026	6.84211	45	N/A	TGA	0.8g	mild	N/A	15	N2	850	600	30	15% CO2	15	850	30	100% N2	15	0.25
CaO-SDS 20mM		Calcium Acetate Ca(CH3COO)2.H2O	N/A	SDS	N/A	CO(NH2)2	precipitation	N/A	850	Air	30	9.4	0.036	7.65957	44	N/A	TGA	0.8g	mild	N/A	15	N2	850	600	30	15% CO2	15	850	30	100% N2	15	0.27
CaO-SDS 40mM		Calcium Acetate Ca(CH3COO)2.H2O	N/A	SDS	N/A	CO(NH2)2	precipitation	N/A	850	Air	30	1.7	0.004	4.70588	40.4	N/A	TGA	0.8g	mild	N/A	15	N2	850	600	30	15% CO2	15	850	30	100% N2	15	0.15
CaO-GS 0.045mM		Calcium Acetate Ca(CH3COO)2.H2O	N/A	Gemini	N/A	CO(NH2)2	precipitation	N/A	850	Air	30	12.1	0.138	22.8099	37.8	N/A	TGA	0.8g	mild	N/A	15	N2	850	600	30	15% CO2	15	850	30	100% N2	15	0.22
CaO-GS 0.08mM		Calcium Acetate Ca(CH3COO)2.H2O	N/A	Gemini	N/A	CO(NH2)2	precipitation	N/A	850	Air	30	14.9	0.084	11.2752	37.9	N/A	TGA	0.8g	mild	N/A	15	N2	850	600	30	15% CO2	15	850	30	100% N2	15	0.24
CaO-GS 0.12mM		Calcium Acetate Ca(CH3COO)2.H2O	N/A	Gemini	N/A	CO(NH2)2	precipitation	N/A	850	Air	30	14.6	0.063	8.63014	37.7	N/A	TGA	0.8g	mild	N/A	15	N2	850	600	30	15% CO2	15	850	30	100% N2	15	0.25
CaO-GS 2mM		Calcium Acetate Ca(CH3COO)2.H2O	N/A	Gemini	N/A	CO(NH2)2	precipitation	N/A	850	Air	30	16.3	0.059	7.23926	37.6	N/A	TGA	0.8g	mild	N/A	15	N2	850	600	30	15% CO2	15	850	30	100% N2	15	0.29
CaO-GS 4mM		Calcium Acetate Ca(CH3COO)2.H2O	N/A	Gemini	N/A	CO(NH2)2	precipitation	N/A	850	Air	30	12.9	0.097	15.0388	41.1	N/A	TGA	0.8g	mild	N/A	15	N2	850	600	30	15% CO2	15	850	30	100% N2	15	0.15
CaO/Al Co-precipitation -GS		Calcium Acetate Ca(CH3COO)2.H2O	Al - Al(NO3)3·9H2O	Gemini	N/A	CO(NH2)2	precipitation	N/A	850	Air	120	N/A	N/A		N/A	N/A	TGA	0.8g	mild	N/A	15	N2	850	600	30	15% CO2	15	850	30	100% N2	15	0.31535	0.21115	0.1349	0.1127	0.0983
Ca-Al 85:15	Synthesis of a hollow microtubular Ca/Al sorbent with high CO2 uptake by hard templating	limestone	Al - Al(NO3)3·9H2O	N/A	Acetic Acid (CH₃COOH)	N/A	wet mixing	N/A	700	Air	180	N/A	N/A		N/A	N/A	TGA	500mg	mild	N/A	N/A	N/A	N/A	700	20	20% CO2	2000	850	10	100% N2	2000	0.49497	0.46282	0.44113	0.43261	0.42498	0.41556	0.40988	0.4033	0.39941	0.39373	0.38251	0.36546	0.36442	0.35036	0.33226	0.33421	0.32852	0.31716
Ca-Al 90:10		limestone	Al - Al(NO3)3·9H2O	N/A	Acetic Acid (CH₃COOH)	N/A	wet mixing	N/A	700	Air	180	16.5	0.068	8.24242	N/A	N/A	TGA	500mg	mild	N/A	N/A	N/A	N/A	700	20	20% CO2	2000	850	10	100% N2	2000	0.58485	0.52802	0.5035	0.47703	0.45998	0.45056	0.42977	0.41362	0.41362	0.41272	0.39851	0.38819	0.38819	0.37683	0.37967	0.37115	0.37294	0.36546
Ca-Al 95:5		limestone	Al - Al(NO3)3·9H2O	N/A	Acetic Acid (CH₃COOH)	N/A	wet mixing	N/A	700	Air	180	N/A	N/A		N/A	N/A	TGA	500mg	mild	N/A	N/A	N/A	N/A	700	20	20% CO2	2000	850	10	100% N2	2000	0.57064	0.50245	0.47987	0.4534	0.43635	0.40704	0.39851	0.38999	0.38431	0.38341	0.36726	0.35126	0.34273	0.32389	0.30579	0.29637	0.29353	0.28037
Ca-Al-T 85:15		limestone	Al - Al(NO3)3·9H2O	absorbent cotton	Acetic Acid (CH₃COOH)	N/A	template	N/A	700	Air	180	N/A	N/A		N/A	N/A	TGA	500mg	mild	N/A	N/A	N/A	N/A	700	20	20% CO2	2000	850	10	100% N2	2000	0.54701	0.52518	0.5186	0.50723	0.50065	0.47792	0.47703	0.46372	0.4534	0.44861	0.43067	0.43545	0.42693	0.42782	0.41646	0.4184	0.41556	0.4033
Ca-Al-T 90:10		limestone	Al - Al(NO3)3·9H2O	absorbent cotton	Acetic Acid (CH₃COOH)	N/A	template	N/A	700	Air	180	21.9	0.084	7.67123	N/A	N/A	TGA	500mg	mild	N/A	N/A	N/A	N/A	700	20	20% CO2	2000	850	10	100% N2	2000	0.61506	0.60848	0.58291	0.56302	0.54028	0.52802	0.5177	0.50245	0.49407	0.47987	0.47134	0.47045	0.46282	0.45908	0.4534	0.45429	0.44667	0.44667
Ca-Al-T 95:5		limestone	Al - Al(NO3)3·9H2O	absorbent cotton	Acetic Acid (CH₃COOH)	N/A	template	N/A	700	Air	180	N/A	N/A		N/A	N/A	TGA	500mg	mild	N/A	N/A	N/A	N/A	700	20	20% CO2	2000	850	10	100% N2	2000	0.5337	0.53849	0.53744	0.51097	0.50634	0.49123	0.48271	0.47598	0.47329	0.46372	0.44398	0.43725	0.42304	0.4202	0.40898	0.40614	0.39941	0.38909
Ca-T mild		limestone	N/A	absorbent cotton	Acetic Acid (CH₃COOH)	N/A	template	N/A	700	Air	180	N/A	N/A		N/A	N/A	TGA	500mg	mild	N/A	N/A	N/A	N/A	700	20	20% CO2	2000	850	10	100% N2	2000	0.72076	0.70358	0.6814	0.6387	0.61199	0.56309	0.48723	0.43667	0.40351	0.35938	0.34197	0.32789	0.31835	0.31525	0.30738	0.31215	0.28687	0.28377
limestone mild		limestone	N/A	N/A	N/A	N/A	N/A	N/A	700	Air	180	N/A	N/A		N/A	N/A	TGA	500mg	mild	N/A	N/A	N/A	N/A	700	20	20% CO2	2000	850	10	100% N2	2000	0.56619	0.44144	0.36415	0.3341	0.29307	0.28377	0.26468	0.24727	0.21888	0.20004	0.16855	0.16999	0.14637	0.15734	0.13373	0.12896	0.12896	0.11154
Ca-Al-T 90:10 severe		limestone	Al - Al(NO3)3·9H2O	absorbent cotton	Acetic Acid (CH₃COOH)	N/A	template	N/A	700	Air	180	21.9	0.084	7.67123	N/A	N/A	TGA	500mg	severe	N/A	N/A	N/A	N/A	700	20	20% CO2	2000	920	10	70% CO2	2000	0.61366	0.60889	0.58193	0.56142	0.5409	0.52826	0.51872	0.50465	0.49511	0.48103	0.46839	0.47149	0.46362	0.45885	0.45408	0.45408	0.44454	0.44454
Ca-Al 90:10 severe		limestone	Al - Al(NO3)3·9H2O	N/A	Acetic Acid (CH₃COOH)	N/A	wet mixing	N/A	700	Air	180	16.5	0.068	8.24242	N/A	N/A	TGA	500mg	severe	N/A	N/A	N/A	N/A	700	20	20% CO2	2000	920	10	70% CO2	2000	0.5836	0.52993	0.50298	0.47626	0.46052	0.44788	0.43046	0.41472	0.41472	0.41305	0.39731	0.38777	0.38777	0.37512	0.37846	0.37202	0.37369	0.36725
Ca-T severe		limestone	N/A	absorbent cotton	Acetic Acid (CH₃COOH)	N/A	template	N/A	700	Air	180	N/A	N/A		N/A	N/A	TGA	500mg	severe	N/A	N/A	N/A	N/A	700	20	20% CO2	2000	920	10	70% CO2	2000	0.56452	0.47626	0.43213	0.39111	0.34841	0.31835	0.28997	0.28043	0.26778	0.26325	0.24727	0.2332	0.2332	0.22676	0.22532	0.21888	0.21888	0.21411
limestone severe		limestone	N/A	N/A	N/A	N/A	N/A	N/A	700	Air	180	N/A	N/A		N/A	N/A	TGA	500mg	severe	N/A	N/A	N/A	N/A	700	20	20% CO2	2000	920	10	70% CO2	2000	0.40518	0.32789	0.28043	0.25514	0.2363	0.21101	0.1936	0.16999	0.15424	0.1385	0.11321	0.10844	0.09103	0.09103	0.08006	0.07529	0.06742	0.06575
CaN-Al	Synthesis of highly effective stabilized CaO sorbents via a sacrificial N-doped carbon nanosheet template	Calcium Nitrate Tetrahydrate Ca(NO₃)₂·4H₂O	Al - Al(NO3)3·9H2O	N/A	Gluconic Acid (HOCH2(CHOH)4CO2H)	N/A	template	5	800	Air	120	N/A	N/A		N/A	N/A	TGA	5mg	severe	15	50	N2	850	700	20	15% CO2	50	950	5	100% CO2	50	0.59703	0.59362	0.59118	0.59033	0.58277	0.57436	0.57351	0.56254	0.5567	0.55328
CaN-Zr		Calcium Nitrate Tetrahydrate Ca(NO₃)₂·4H₂O	Zr - ZrO(NO3)2·6H2O	N/A	Gluconic Acid (HOCH2(CHOH)4CO2H)	N/A	Sol-gel	5	800	Air	120	N/A	N/A		N/A	N/A	TGA	5mg	severe	15	50	N2	850	700	20	15% CO2	50	950	5	100% CO2	50	0.56754	0.56839	0.56596	0.56254	0.5634	0.5651	0.56425	0.56596	0.56425	0.56254
CaN-Ce		Calcium Nitrate Tetrahydrate Ca(NO₃)₂·4H₂O	Ce - Ce(NO₃)₃·6H₂O	N/A	Gluconic Acid (HOCH2(CHOH)4CO2H)	N/A	template	5	800	Air	120	N/A	N/A		N/A	N/A	TGA	5mg	severe	15	50	N2	850	700	20	15% CO2	50	950	5	100% CO2	50	0.56084	0.56425	0.56254	0.5651	0.5634	0.5567	0.55755	0.5567	0.55414	0.55158
CaN-Mg		Calcium Nitrate Tetrahydrate Ca(NO₃)₂·4H₂O	Mg - Mg(NO3)2·6 H2O	N/A	Gluconic Acid (HOCH2(CHOH)4CO2H)	N/A	template	5	800	Air	120	12.95	0.186	28.7259	N/A	N/A	TGA	5mg	severe	15	50	N2	850	700	20	15% CO2	50	950	5	100% CO2	50	0.69036	0.68878	0.67781	0.67111	0.66855	0.66185	0.65503	0.64662	0.64662	0.64248
CaN-Mg-A		Calcium Nitrate Tetrahydrate Ca(NO₃)₂·4H₂O	Mg - Mg(NO3)2·6 H2O	N/A	Gluconic Acid (HOCH2(CHOH)4CO2H)	N/A	wet mixing	5	800	Air	120	N/A	N/A		N/A	N/A	TGA	5mg	severe	15	50	N2	850	700	20	15% CO2	50	950	5	100% CO2	50	0.65982	0.6586	0.63955	0.63239	0.60907	0.60016	0.57989	0.57151	0.5709	0.57029
CaN-A		Calcium Nitrate Tetrahydrate Ca(NO₃)₂·4H₂O	N/A	N/A	Gluconic Acid (HOCH2(CHOH)4CO2H)	N/A	N/A	5	800	Air	120	9.52	0.091	19.1176	N/A	N/A	TGA	5mg	severe	15	50	N2	850	700	20	15% CO2	50	950	5	100% CO2	50	0.57427	0.56556	0.532	0.51214	0.48972	0.46646	0.45011	0.42504	0.40868	0.39743
CaN		Calcium Nitrate Tetrahydrate Ca(NO₃)₂·4H₂O	N/A	N/A	Gluconic Acid (HOCH2(CHOH)4CO2H)	N/A	template	5	800	Air	120	11.4	0.11	19.2982	N/A	N/A	TGA	5mg	severe	15	50	N2	850	700	20	15% CO2	50	950	5	100% CO2	50	0.69502	0.68847	0.6807	0.66759	0.65746	0.64313	0.63117	0.61151	0.58705	0.55002
CaC		CaCO3	N/A	N/A	Gluconic Acid (HOCH2(CHOH)4CO2H)	N/A	template	5	800	Air	120	N/A	N/A		N/A	N/A	TGA	5mg	severe	15	50	N2	850	700	20	15% CO2	50	950	5	100% CO2	50	0.65096	0.6398	0.626	0.59923	0.57767	0.55356	0.51129	0.48112	0.4397	0.41123
CN-AN-CTAB 3mM	Synthetic CaO-based sorbent for high-temperature CO2 capture in sorption-enhanced hydrogen production	Calcium Nitrate Tetrahydrate Ca(NO₃)₂·4H₂O	Al - Al(NO3)3·9H2O	CTAB surfactant	N/A	2-propanol	wet mixing	N/A	900	Air	90	6.3	0.01	3.1746	N/A	N/A	Fixed	N/A	mild	N/A	10	N2	850	600	30	15% CO2	10	850	30	100% N2	50	0.26398	0.24321	0.22628	0.21055	0.20551	0.20289	0.1924	0.20148	0.19503	0.18192
CG-AN-CTAB 3mM		Calcium Gluconate Ca(C6H11O7)2	Al - Al(NO3)3·9H2O	CTAB surfactant	N/A	2-propanol	wet mixing	N/A	900	Air	90	14.1	0.02	2.83688	N/A	N/A	Fixed	N/A	mild	N/A	10	N2	850	600	30	15% CO2	10	850	30	100% N2	50	0.43859	0.40613	0.38133	0.35008	0.31882	0.31358	0.29927	0.29019	0.28757	0.27709
0wt Al2O3	Calcium-Looping performance of mechanically modified Al2O3-CaO composites for energy storage and CO2 capture	limestone	Al - Al2O3 nanopowder	N/A	N/A	N/A	dry mixing	300	725	He	5	5	0.017	6.8	N/A	N/A	Fluidized	10g	mild	300	N/A	He	725	850	5	100% CO2	N/A	725	5	100% He	N/A	0.621838	0.589262	0.562626	0.53427	0.507634	0.492886	0.472002	0.457246	0.439426	0.424671	0.414134	0.402443	0.390563	0.381559	0.372743	0.363739	0.356455	0.350515
5wt Al2O3		limestone	Al - Al2O3 nanopowder	N/A	N/A	N/A	dry mixing	300	725	He	5	16	0.027	3.375	N/A	N/A	Fluidized	10g	mild	300	N/A	He	725	850	5	100% CO2	N/A	725	5	100% He	N/A	0.559562	0.541742	0.526994	0.515114	0.503234	0.495754	0.485414	0.476599	0.467594	0.460122	0.454182	0.446899	0.440959	0.435019	0.429079	0.424671	0.418731	0.414134
10wt Al2O3		limestone	Al - Al2O3 nanopowder	N/A	N/A	N/A	dry mixing	300	725	He	5	23	0.038	3.30435	N/A	N/A	Fluidized	10g	mild	300	N/A	He	725	850	5	100% CO2	N/A	725	5	100% He	N/A	0.509174	0.485414	0.469126	0.460122	0.448242	0.435019	0.427546	0.421606	0.412791	0.405319	0.397846	0.393439	0.387499	0.384623	0.377151	0.372743	0.369679	0.366803
20wt Al2O3		limestone	Al - Al2O3 nanopowder	N/A	N/A	N/A	dry mixing	300	725	He	5	39	0.05	2.5641	N/A	N/A	Fluidized	10g	mild	300	N/A	He	725	850	5	100% CO2	N/A	725	5	100% He	N/A	0.406851	0.383091	0.369679	0.360863	0.350515	0.344575	0.338635	0.332695	0.329631	0.325223	0.320823	0.317751	0.316415	0.316415	0.313343	0.310475	0.310475	0.307403
HD70	Demonstration of Polymorphic Spacing Strategy against Sintering: Synthesis of Stabilized Calcium Looping Absorbents for High-Temperature CO2 Sorption	Calcium Acetate Ca(CH3COO)2.H2O	Si - SiO2·nH2O	N/A	N/A	N/A	Sol-gel	10	950	Air	120	17.0909	0.09766	11.4283	N/A	N/A	TGA	20mg	mild	40	100	N2	850	700	20	15% CO2	100	850	5	100% N2	100	0.45982	0.46447	0.46354	0.46261	0.45626	0.44806	0.44249	0.43243	0.42608	0.41788	0.41138	0.40596	0.39961	0.39311	0.38769	0.38491	0.38042	0.37577
HD80		Calcium Acetate Ca(CH3COO)2.H2O	Si - SiO2·nH2O	N/A	N/A	N/A	Sol-gel	10	950	Air	120	15.1614	0.07766	10.2444	N/A	N/A	TGA	20mg	mild	40	100	N2	850	700	20	15% CO2	100	850	5	100% N2	100	0.47638	0.47267	0.46803	0.46354	0.45348	0.4462	0.43893	0.4315	0.42515	0.41973	0.41323	0.40874	0.40596	0.40596	0.40224	0.39961	0.3959	0.39218
HD90		Calcium Acetate Ca(CH3COO)2.H2O	Si - SiO2·nH2O	N/A	N/A	N/A	Sol-gel	10	950	Air	120	12.3236	0.06118	9.9289	N/A	N/A	TGA	20mg	mild	40	100	N2	850	700	20	15% CO2	100	850	5	100% N2	100	0.50827	0.51291	0.51384	0.5092	0.50548	0.49728	0.48908	0.48273	0.47638	0.46803	0.46261	0.45626	0.44976	0.4462	0.44063	0.43614	0.43243	0.42887
HD100		Calcium Acetate Ca(CH3COO)2.H2O	Si - SiO2·nH2O	N/A	N/A	N/A	Sol-gel	10	950	Air	120	6.34331	0.0297	9.3642	N/A	N/A	TGA	20mg	mild	40	100	N2	850	700	20	15% CO2	100	850	5	100% N2	100	0.49821	0.52019	0.52932	0.53211	0.52468	0.51554	0.50192	0.48459	0.46988	0.45626	0.44342	0.42964	0.42051	0.40967	0.4041	0.39683	0.39048	0.38305
FD70		Calcium Acetate Ca(CH3COO)2.H2O	Si - SiO2·nH2O	N/A	N/A	N/A	Sol-gel	10	950	Air	120	18.0331	0.10845	12.0279	N/A	N/A	TGA	20mg	mild	40	100	N2	850	700	20	15% CO2	100	850	5	100% N2	100	0.44678	0.44678	0.44586	0.44386	0.43573	0.43051	0.42652	0.42038	0.41531	0.41025	0.4061	0.40411	0.40104	0.39689	0.39689	0.39382	0.39183	0.38983
FD80		Calcium Acetate Ca(CH3COO)2.H2O	Si - SiO2·nH2O	N/A	N/A	N/A	Sol-gel	10	950	Air	120	15.6466	0.0822	10.5071	N/A	N/A	TGA	20mg	mild	40	100	N2	850	700	20	15% CO2	100	850	5	100% N2	100	0.4193	0.43665	0.44386	0.44586	0.44586	0.44279	0.43864	0.43465	0.42959	0.42652	0.42237	0.4193	0.41623	0.41424	0.41025	0.40718	0.40411	0.40104
FD90		Calcium Acetate Ca(CH3COO)2.H2O	Si - SiO2·nH2O	N/A	N/A	N/A	Sol-gel	10	950	Air	120	14.7778	0.07595	10.2789	N/A	N/A	TGA	20mg	mild	40	100	N2	850	700	20	15% CO2	100	850	5	100% N2	100	0.48653	0.50694	0.51615	0.52214	0.52122	0.51707	0.51093	0.50694	0.5008	0.49374	0.4896	0.48254	0.47747	0.47133	0.46627	0.46105	0.45599	0.44985
FD100		Calcium Acetate Ca(CH3COO)2.H2O	Si - SiO2·nH2O	N/A	N/A	N/A	Sol-gel	10	950	Air	120	9.55914	0.04129	8.63885	N/A	N/A	TGA	20mg	mild	40	100	N2	850	700	20	15% CO2	100	850	5	100% N2	100	0.53549	0.53442	0.53856	0.53334	0.52429	0.51201	0.49881	0.48561	0.47333	0.46013	0.44785	0.43665	0.42544	0.41731	0.4081	0.39904	0.39091	0.3817
FD90 -600		Calcium Acetate Ca(CH3COO)2.H2O	Si - SiO2·nH2O	N/A	N/A	N/A	Sol-gel	10	950	Air	120	14.7778	0.07595	10.2789	N/A	N/A	TGA	20mg	mild	40	100	N2	850	600	20	15% CO2	100	850	5	100% N2	100	0.255	0.255	0.24884	0.24463	0.23951	0.2332	0.22809	0.22388	0.21666	0.21365	0.20839	0.20433	0.20223	0.19802	0.19396	0.19185	0.18869	0.18674
FD90 -650		Calcium Acetate Ca(CH3COO)2.H2O	Si - SiO2·nH2O	N/A	N/A	N/A	Sol-gel	10	950	Air	120	14.7778	0.07595	10.2789	N/A	N/A	TGA	20mg	mild	40	100	N2	850	650	20	15% CO2	100	850	5	100% N2	100	0.35228	0.36687	0.37408	0.38025	0.38446	0.38341	0.3813	0.3792	0.37724	0.37619	0.37198	0.36792	0.36581	0.36371	0.36055	0.3595	0.35649	0.35544
FD90 -700		Calcium Acetate Ca(CH3COO)2.H2O	Si - SiO2·nH2O	N/A	N/A	N/A	Sol-gel	10	950	Air	120	14.7778	0.07595	10.2789	N/A	N/A	TGA	20mg	mild	40	100	N2	850	700	20	15% CO2	100	850	5	100% N2	100	0.4849	0.50444	0.51587	0.52008	0.52008	0.51587	0.5097	0.50655	0.49933	0.49211	0.4879	0.48174	0.47753	0.47136	0.4652	0.45994	0.45588	0.44956
FD90 -750		Calcium Acetate Ca(CH3COO)2.H2O	Si - SiO2·nH2O	N/A	N/A	N/A	Sol-gel	10	950	Air	120	14.7778	0.07595	10.2789	N/A	N/A	TGA	20mg	mild	40	100	N2	850	750	20	15% CO2	100	850	5	100% N2	100	0.40506	0.40821	0.4031	0.39273	0.38235	0.37514	0.36581	0.35754	0.34927	0.34191	0.33574	0.32853	0.32326	0.31605	0.31304	0.30778	0.30161	0.2974
FD90-Mild condition		Calcium Acetate Ca(CH3COO)2.H2O	Si - SiO2·nH2O	N/A	N/A	N/A	Sol-gel	10	950	Air	120	14.7778	0.07595	10.2789	N/A	N/A	TGA	20mg	mild	40	100	N2	850	700	20	15% CO2	100	850	5	100% N2	100	0.4848	0.50511	0.51701	0.52165	0.52078	0.51788	0.51063	0.50598	0.4996	0.49307	0.48843	0.48292	0.47653	0.47102	0.46638	0.46	0.45622	0.45071
FD90-severe condition with N2		Calcium Acetate Ca(CH3COO)2.H2O	Si - SiO2·nH2O	N/A	N/A	N/A	Sol-gel	10	950	Air	120	14.7778	0.07595	10.2789	N/A	N/A	TGA	20mg	mild	40	100	N2	850	700	20	15% CO2	100	920	5	100% N2	100	0.47929	0.45724	0.45173	0.4452	0.43881	0.43142	0.42677	0.4185	0.41299	0.40574	0.40109	0.39457	0.39094	0.38543	0.3818	0.37803	0.37527	0.37164
FD90-severe condition with CO2		Calcium Acetate Ca(CH3COO)2.H2O	Si - SiO2·nH2O	N/A	N/A	N/A	Sol-gel	10	950	Air	120	14.7778	0.07595	10.2789	N/A	N/A	TGA	20mg	severe	40	100	N2	850	700	20	15% CO2	100	920	5	100% CO2	100	0.47189	0.43606	0.40748	0.3818	0.35786	0.33479	0.3155	0.30172	0.28692	0.27589	0.26574	0.25834	0.24833	0.24282	0.23817	0.23164	0.22889	0.22338
CaS	Effect of lignin, cellulose and hemicellulose on calcium looping behavior of CaO-based sorbents derived from extrusion-spherization method	Ca(OH)2	N/A	N/A	N/A	N/A	N/A	N/A	unknown	Air	N/A	11.9	N/A		N/A	N/A	TGA	10mg	mild	15	170	N/A	N/A	850	5	70% CO2	170	850	5	100% N2	170	0.44779	0.419553	0.391317	0.36308	0.3412	0.31932	0.29744	0.28301	0.26858	0.25415	0.246073	0.237997	0.22992	0.223877	0.217833	0.21179	0.20335	0.19491
CaS-C1		Ca(OH)2	N/A	cellulose	N/A	N/A	template	N/A	unknown	Air	N/A	23.8	N/A		N/A	N/A	TGA	10mg	mild	15	170	N/A	N/A	850	5	70% CO2	170	850	5	100% N2	170	0.49109	0.460873	0.430657	0.40044	0.37585	0.35126	0.32667	0.312237	0.297803	0.28337	0.27363	0.26389	0.25415	0.247063	0.239977	0.23289	0.226847	0.220803
CaS-C5		Ca(OH)2	N/A	cellulose	N/A	N/A	template	N/A	unknown	Air	N/A	23.5	N/A		N/A	N/A	TGA	10mg	mild	15	170	N/A	N/A	850	5	70% CO2	170	850	5	100% N2	170	0.56486	0.519793	0.474727	0.42966	0.404447	0.379233	0.35402	0.33818	0.32234	0.3065	0.295093	0.283687	0.27228	0.264203	0.256127	0.24805	0.242007	0.235963
CaS-C10		Ca(OH)2	N/A	cellulose	N/A	N/A	template	N/A	unknown	Air	N/A	23.7	N/A		N/A	N/A	TGA	10mg	mild	15	170	N/A	N/A	850	5	70% CO2	170	850	5	100% N2	170	0.49109	0.46556	0.44003	0.4145	0.39064	0.36678	0.34292	0.326403	0.309887	0.29337	0.282953	0.272537	0.26212	0.254407	0.246693	0.23898	0.23325	0.22752
CaS-C20		Ca(OH)2	N/A	cellulose	N/A	N/A	template	N/A	unknown	Air	N/A	32	N/A		N/A	N/A	TGA	10mg	mild	15	170	N/A	N/A	850	5	70% CO2	170	850	5	100% N2	170	0.49718	0.458837	0.420493	0.38215	0.359957	0.337763	0.31557	0.299783	0.283997	0.26821	0.260137	0.252063	0.24399	0.238623	0.233257	0.22789	0.2232	0.21851
CaS-L1		Ca(OH)2	N/A	lignin	N/A	N/A	template	N/A	unknown	Air	N/A	20.4	N/A		N/A	N/A	TGA	10mg	mild	15	170	N/A	N/A	850	5	70% CO2	170	850	5	100% N2	170	0.54022	0.47679	0.41336	0.34993	0.312003	0.274077	0.23615	0.206657	0.177163	0.14767	0.13555	0.12343	0.11131	0.107623	0.103937	0.10025	0.09924	0.09823
CaS-L5		Ca(OH)2	N/A	lignin	N/A	N/A	template	N/A	unknown	Air	N/A	11.6	N/A		N/A	N/A	TGA	10mg	mild	15	170	N/A	N/A	850	5	70% CO2	170	850	5	100% N2	170	0.55325	0.48078	0.40831	0.33584	0.294227	0.252613	0.211	0.18484	0.15868	0.13252	0.12747	0.12242	0.11737	0.114693	0.112017	0.10934	0.107977	0.106613
CaS-L10		Ca(OH)2	N/A	lignin	N/A	N/A	template	N/A	unknown	Air	N/A	5.3	N/A		N/A	N/A	TGA	10mg	mild	15	170	N/A	N/A	850	5	70% CO2	170	850	5	100% N2	170	0.58855	0.472093	0.355637	0.23918	0.21605	0.19292	0.16979	0.1607	0.15161	0.14252	0.13752	0.13252	0.12752	0.124793	0.122067	0.11934	0.116663	0.113987
CaS-L20		Ca(OH)2	N/A	lignin	N/A	N/A	template	N/A	unknown	Air	N/A	4	N/A		N/A	N/A	TGA	10mg	mild	15	170	N/A	N/A	850	5	70% CO2	170	850	5	100% N2	170	0.49583	0.398563	0.301297	0.20403	0.187213	0.170397	0.15358	0.14656	0.13954	0.13252	0.127823	0.123127	0.11843	0.1154	0.11237	0.10934	0.106663	0.103987
CaS-H1		Ca(OH)2	N/A	hemicellulose	N/A	N/A	template	N/A	unknown	Air	N/A	23.6	N/A		N/A	N/A	TGA	10mg	mild	15	170	N/A	N/A	850	5	70% CO2	170	850	5	100% N2	170	0.47314	0.45566	0.43818	0.4207	0.40434	0.38798	0.37162	0.36031	0.349	0.33769	0.329793	0.321897	0.314	0.307523	0.301047	0.29457	0.29034	0.28611
CaS-H5		Ca(OH)2	N/A	hemicellulose	N/A	N/A	template	N/A	unknown	Air	N/A	21.3	N/A		N/A	N/A	TGA	10mg	mild	15	170	N/A	N/A	850	5	70% CO2	170	850	5	100% N2	170	0.53063	0.50102	0.47141	0.4418	0.421513	0.401227	0.38094	0.36851	0.35608	0.34365	0.33545	0.32725	0.31905	0.31171	0.30437	0.29703	0.293103	0.289177
CaS-H10		Ca(OH)2	N/A	hemicellulose	N/A	N/A	template	N/A	unknown	Air	N/A	20.1	N/A		N/A	N/A	TGA	10mg	mild	15	170	N/A	N/A	850	5	70% CO2	170	850	5	100% N2	170	0.54086	0.508963	0.477067	0.44517	0.421777	0.398383	0.37499	0.36342	0.35185	0.34028	0.33182	0.32336	0.3149	0.308687	0.302473	0.29626	0.291727	0.287193
CaS-H20		Ca(OH)2	N/A	hemicellulose	N/A	N/A	template	N/A	unknown	Air	N/A	32	N/A		N/A	N/A	TGA	10mg	mild	15	170	N/A	N/A	850	5	70% CO2	170	850	5	100% N2	170	0.57388	0.530717	0.487553	0.44439	0.424923	0.405457	0.38599	0.3733	0.36061	0.34792	0.338857	0.329793	0.32073	0.314257	0.307783	0.30131	0.296217	0.291123
Ca/Ce/Mn=15:0.5:0.5	Effect of synergistic interaction between Ce and Mn on the CO2 capture of calcium-based sorbent: Textural properties, electron donation, and oxygen vacancy	Calcium Nitrate Tetrahydrate Ca(NO₃)₂·4H₂O	Ce/Mn - Ce(NO3)3·6H2O, Mn (NO3)2·4H2O	N/A	Citric acid (HOC(CO2H)(CH2CO2H)2)	N/A	Sol-gel	2	700	Air	240	20	0.1	10	N/A	N/A	TGA	10mg	mild	10	50	N2	600	600	45	50% CO2	100	700	20	100% N2	50	0.60711	0.61413	0.61502	0.61502	0.61502	0.61068	0.60979	0.61068	0.61068	0.61068	0.61068	0.61068	0.61068	0.61068	0.61068	0.61068	0.61068	0.61068
Ca/Ce=15:1		Calcium Nitrate Tetrahydrate Ca(NO₃)₂·4H₂O	Ce - Ce(NO₃)₃·6H₂O	N/A	Citric acid (HOC(CO2H)(CH2CO2H)2)	N/A	Sol-gel	2	700	Air	240	18	0.19	21.1111	N/A	N/A	TGA	10mg	mild	10	50	N2	600	600	45	50% CO2	100	700	20	100% N2	50	0.52167	0.52167	0.52078	0.52167	0.52167	0.52167	0.52422	0.52512	0.5278	0.52869	0.53227	0.53227	0.53751	0.53661	0.54108	0.549	0.549	0.55155
Ca/Mn=15:1		Calcium Nitrate Tetrahydrate Ca(NO₃)₂·4H₂O	Mn - Mn(NO3)2	N/A	Citric acid (HOC(CO2H)(CH2CO2H)2)	N/A	Sol-gel	2	700	Air	240	26	0.1	7.69231	N/A	N/A	TGA	10mg	mild	10	50	N2	600	600	45	50% CO2	100	700	20	100% N2	50	0.61234	0.60008	0.59829	0.59829	0.59919	0.59651	0.59472	0.59472	0.59395	0.59127	0.58859	0.58591	0.58335	0.58067	0.58156	0.57799	0.57709	0.57709
CaO		Calcium Nitrate Tetrahydrate Ca(NO₃)₂·4H₂O	N/A	N/A	Citric acid (HOC(CO2H)(CH2CO2H)2)	N/A	Sol-gel	2	700	Air	240	16	0.14	17.5	N/A	N/A	TGA	10mg	mild	10	50	N2	600	600	45	50% CO2	100	700	20	100% N2	50	0.66266	0.64759	0.62996	0.61413	0.59561	0.58246	0.56037	0.55245	0.52167	0.50928	0.48987	0.47493	0.46088	0.437	0.42474	0.42117	0.41938	0.41682
D-CaO	Effects of preparation methods on the structure and property of Al-stabilized CaO-based sorbents for CO2 capture	Calcium Nitrate Tetrahydrate Ca(NO₃)₂·4H₂O	N/A	N/A	N/A	N/A	dry mixing	N/A	900	Air	90	3.58	0.03	16.7598	N/A	N/A	TGA	10mg	mild	20	50	N/A	N/A	650	45	15% CO2	50	900	10	100% N2	50	0.30175	0.2169	0.19119	0.187	0.18185	0.17157	0.16562	0.15953	0.15357	0.14505	0.13476	0.12881	0.12786	0.12624	0.11501	0.1142	0.11162	0.11081
W-CaO		Calcium Nitrate Tetrahydrate Ca(NO₃)₂·4H₂O	N/A	N/A	N/A	N/A	wet mixing	N/A	900	Air	90	0.96	0.003	6.25	N/A	N/A	TGA	10mg	mild	20	50	N/A	N/A	650	45	15% CO2	50	900	10	100% N2	50	0.16724	0.14586	0.13558	0.12015	0.10987	0.09958	0.09444	0.08416	0.08172	0.08077	0.07915	0.07482	0.07482	0.07482	0.07144	0.06968	0.06711	0.06372
CP-CaO		Calcium Nitrate Tetrahydrate Ca(NO₃)₂·4H₂O	N/A	Ammonia	N/A	N/A	precipitation	N/A	900	Air	90	5.88	0.02	6.80272	N/A	N/A	TGA	10mg	mild	20	50	N/A	N/A	650	45	15% CO2	50	900	10	100% N2	50	0.39498	0.35655	0.29403	0.25723	0.22894	0.21176	0.20405	0.19471	0.19038	0.1801	0.16981	0.1621	0.15614	0.15614	0.15019	0.1441	0.133	0.133
SG-CaO		Calcium Nitrate Tetrahydrate Ca(NO₃)₂·4H₂O	N/A	N/A	Citric acid (HOC(CO2H)(CH2CO2H)2)	N/A	Sol-gel	N/A	900	Air	90	11.85	0.051	8.60759	N/A	N/A	TGA	10mg	mild	20	50	N/A	N/A	650	45	15% CO2	50	900	10	100% N2	50	0.47468	0.41474	0.3805	0.34884	0.31622	0.30432	0.28794	0.27428	0.25628	0.22976	0.21433	0.20405	0.19728	0.19552	0.18957	0.18104	0.1759	0.16129
WM-85:15		Calcium Nitrate Tetrahydrate Ca(NO₃)₂·4H₂O	Al - Al(NO3)3·9H2O	N/A	N/A	N/A	wet mixing	N/A	900	Air	90	N/A	N/A		N/A	N/A	TGA	10mg	mild	20	50	N/A	N/A	650	45	15% CO2	50	900	10	100% N2	50	0.22819	0.22096	0.21179	0.20337	0.20137	0.19775	0.19376	0.19376	0.19052	0.18896	0.18734	0.18534	0.17892	0.17854	0.17736	0.16252	0.15734	0.15653
WM-80:20		Calcium Nitrate Tetrahydrate Ca(NO₃)₂·4H₂O	Al - Al(NO3)3·9H2O	N/A	N/A	N/A	wet mixing	N/A	900	Air	90	N/A	N/A		N/A	N/A	TGA	10mg	mild	20	50	N/A	N/A	650	45	15% CO2	50	900	10	100% N2	50	0.20056	0.18696	0.17655	0.17175	0.17212	0.16894	0.16651	0.16451	0.16414	0.1617	0.15971	0.15528	0.15453	0.1473	0.14331	0.13726	0.13607	0.13208
WM-75:25		Calcium Nitrate Tetrahydrate Ca(NO₃)₂·4H₂O	Al - Al(NO3)3·9H2O	N/A	N/A	N/A	wet mixing	N/A	900	Air	90	2.74844	N/A		N/A	N/A	TGA	10mg	mild	20	50	N/A	N/A	650	45	15% CO2	50	900	10	100% N2	50	0.1617	0.15933	0.15809	0.15734	0.15528	0.15291	0.15247	0.15173	0.1501	0.14811	0.14692	0.14412	0.14212	0.14131	0.14006	0.13931	0.13888	0.13651
CP-85:15		Calcium Nitrate Tetrahydrate Ca(NO₃)₂·4H₂O	Al - Al(NO3)3·9H2O	Ammonia	N/A	N/A	precipitation	N/A	900	Air	90	N/A	N/A		N/A	N/A	TGA	10mg	mild	20	50	N/A	N/A	650	45	15% CO2	50	900	10	100% N2	50	0.23437	0.21631	0.20751	0.19817	0.19148	0.19007	0.17932	0.178	0.1773	0.17465	0.17333	0.17201	0.16928	0.16259	0.16056	0.15783	0.15316	0.14982
CP-80:20		Calcium Nitrate Tetrahydrate Ca(NO₃)₂·4H₂O	Al - Al(NO3)3·9H2O	Ammonia	N/A	N/A	precipitation	N/A	900	Air	90	N/A	N/A		N/A	N/A	TGA	10mg	mild	20	50	N/A	N/A	650	45	15% CO2	50	900	10	100% N2	50	0.21896	0.19077	0.16259	0.15986	0.15651	0.15448	0.15387	0.15114	0.14911	0.14576	0.14374	0.14444	0.14039	0.13907	0.13643	0.12498	0.12031	0.11828
CP-75:25		Calcium Nitrate Tetrahydrate Ca(NO₃)₂·4H₂O	Al - Al(NO3)3·9H2O	Ammonia	N/A	N/A	precipitation	N/A	900	Air	90	5.9869	N/A		N/A	N/A	TGA	10mg	mild	20	50	N/A	N/A	650	45	15% CO2	50	900	10	100% N2	50	0.1337	0.11362	0.10217	0.10146	0.09609	0.09609	0.09477	0.09345	0.09142	0.08675	0.08675	0.08534	0.08534	0.08473	0.08473	0.08473	0.08402	0.0834
SG-85:15		Calcium Nitrate Tetrahydrate Ca(NO₃)₂·4H₂O	Al - Al(NO3)3·9H2O	N/A	Citric acid (HOC(CO2H)(CH2CO2H)2)	N/A	Sol-gel	N/A	900	Air	90	N/A	N/A		N/A	N/A	TGA	10mg	mild	20	50	N/A	N/A	650	45	15% CO2	50	900	10	100% N2	50	0.45731	0.44305	0.43581	0.4263	0.42302	0.41193	0.41035	0.40559	0.4039	0.40152	0.40073	0.39122	0.38964	0.3816	0.37606	0.36972	0.36644	0.36327
SG-80:20		Calcium Nitrate Tetrahydrate Ca(NO₃)₂·4H₂O	Al - Al(NO3)3·9H2O	N/A	Citric acid (HOC(CO2H)(CH2CO2H)2)	N/A	Sol-gel	N/A	900	Air	90	N/A	N/A		N/A	N/A	TGA	10mg	mild	20	50	N/A	N/A	650	45	15% CO2	50	900	10	100% N2	50	0.40152	0.39994	0.3936	0.39281	0.38319	0.36485	0.35693	0.35297	0.35297	0.35297	0.34573	0.34177	0.33464	0.33305	0.32977	0.32898	0.32581	0.32106
SG-75:25		Calcium Nitrate Tetrahydrate Ca(NO₃)₂·4H₂O	Al - Al(NO3)3·9H2O	N/A	Citric acid (HOC(CO2H)(CH2CO2H)2)	N/A	Sol-gel	N/A	900	Air	90	16.6	N/A		N/A	N/A	TGA	10mg	mild	20	50	N/A	N/A	650	45	15% CO2	50	900	10	100% N2	50	0.30035	0.29639	0.29469	0.29311	0.28994	0.28994	0.28994	0.28835	0.28677	0.28439	0.28439	0.2836	0.2836	0.28281	0.28281	0.28281	0.2836	0.28281
SG-CaO in N2		Calcium Nitrate Tetrahydrate Ca(NO₃)₂·4H₂O	Al - Al(NO3)3·9H2O	N/A	Citric acid (HOC(CO2H)(CH2CO2H)2)	N/A	Sol-gel	N/A	900	Air	90	11.85	0.051	8.60759	N/A	N/A	TGA	10mg	mild	20	50	N/A	N/A	650	45	15% CO2	50	900	10	100% N2	50	0.47798	0.41548	0.38078	0.34846	0.31709	0.30517	0.28942	0.27499	0.25591	0.23003	0.21691	0.20546	0.19735	0.19485	0.18972	0.18042	0.17481	0.163
SG-75:25 in N2		Calcium Nitrate Tetrahydrate Ca(NO₃)₂·4H₂O	Al - Al(NO3)3·9H2O	N/A	Citric acid (HOC(CO2H)(CH2CO2H)2)	N/A	Sol-gel	N/A	900	Air	90	16.6	N/A		N/A	N/A	TGA	10mg	mild	20	50	N/A	N/A	650	45	15% CO2	50	900	10	100% N2	50	0.30004	0.29753	0.29622	0.29455	0.29121	0.29026	0.2899	0.28859	0.28823	0.28644	0.28525	0.28561	0.28561	0.28358	0.2831	0.28441	0.28358	0.28394
SG-CaO in CO2		Calcium Nitrate Tetrahydrate Ca(NO₃)₂·4H₂O	Al - Al(NO3)3·9H2O	N/A	Citric acid (HOC(CO2H)(CH2CO2H)2)	N/A	Sol-gel	N/A	900	Air	90	11.85	0.051	8.60759	N/A	N/A	TGA	10mg	mild	20	50	N/A	N/A	650	45	15% CO2	50	900	10	100% N2	50	0.47917	0.3964	0.31876	0.29706	0.27118	0.24196	0.20284	0.18125	0.16718	0.13963	0.13832	0.13796	0.13534	0.13498	0.12866	0.12949	0.12389	0.11888
SG-75:25 in CO2		Calcium Nitrate Tetrahydrate Ca(NO₃)₂·4H₂O	Al - Al(NO3)3·9H2O	N/A	Citric acid (HOC(CO2H)(CH2CO2H)2)	N/A	Sol-gel	N/A	900	Air	90	16.6	N/A		N/A	N/A	TGA	10mg	mild	20	50	N/A	N/A	650	45	15% CO2	50	900	10	100% N2	50	0.30862	0.2899	0.28525	0.28358	0.27976	0.27845	0.27499	0.27296	0.27082	0.27034	0.26819	0.26784	0.26736	0.26784	0.26617	0.26569	0.26569	0.26617
P- CaO	Evaluation of the effect of inert support on the carbonation reaction of synthetic CaO-based CO2 sorbents	Calcium Nitrate Tetrahydrate Ca(NO₃)₂·4H₂O	Mg - Mg(NO3)2·6 H2O	(NH4)2CO3	N/A	N/A	precipitation	N/A	875	Air	120	15.6	N/A		N/A	N/A	TGA	2mg	severe	N/A	N/A	N/A	N/A	650	15	15% CO2/15% H2O	N/A	900	5	70%CO2/30%Air	N/A	0.48346	0.4377	0.33602	0.30115	0.28905	0.30769	0.27283	0.26484	0.27549	0.23264	0.22586	0.2152	0.20576	0.19511	0.18567	0.18179	0.17913	0.17501
P- CaO/MgO =5:1		Calcium Nitrate Tetrahydrate Ca(NO₃)₂·4H₂O	Mg - Mg(NO3)2·6 H2O	(NH4)2CO3	N/A	N/A	precipitation	N/A	875	Air	120	16.7	N/A		32.5	N/A	TGA	2mg	severe	N/A	N/A	N/A	N/A	650	15	15% CO2/15% H2O	N/A	900	5	70%CO2/30%Air	N/A	0.68707	0.5987	0.51421	0.43383	0.40163	0.40962	0.39485	0.35732	0.35345	0.34788	0.34933	0.34788	0.34788	0.34255	0.33602	0.32657	0.32125	0.31302
P- CaO/MgO =3:1		Calcium Nitrate Tetrahydrate Ca(NO₃)₂·4H₂O	Mg - Mg(NO3)2·6 H2O	(NH4)2CO3	N/A	N/A	precipitation	N/A	875	Air	120	17.5	N/A		38.5	N/A	TGA	2mg	severe	N/A	N/A	N/A	N/A	650	15	15% CO2/15% H2O	N/A	900	5	70%CO2/30%Air	N/A	0.5866	0.53842	0.45925	0.43649	0.40163	0.41373	0.40574	0.38952	0.38008	0.37475	0.34522	0.31713	0.31568	0.31447	0.31302	0.33868	0.31035	0.27694
P- CaO/MgO =2:1		Calcium Nitrate Tetrahydrate Ca(NO₃)₂·4H₂O	Mg - Mg(NO3)2·6 H2O	(NH4)2CO3	N/A	N/A	precipitation	N/A	875	Air	120	16.5	N/A		39.9	N/A	TGA	2mg	severe	N/A	N/A	N/A	N/A	650	15	15% CO2/15% H2O	N/A	900	5	70%CO2/30%Air	N/A	0.57861	0.49	0.47934	0.40695	0.38686	0.37209	0.34667	0.34255	0.33989	0.33456	0.32924	0.31858	0.31447	0.31302	0.31035	0.30914	0.31181	0.31979
P- CaO/MgO =1:1		Calcium Nitrate Tetrahydrate Ca(NO₃)₂·4H₂O	Mg - Mg(NO3)2·6 H2O	(NH4)2CO3	N/A	N/A	precipitation	N/A	875	Air	120	25.9	N/A		36.9	N/A	TGA	2mg	severe	N/A	N/A	N/A	N/A	650	15	15% CO2/15% H2O	N/A	900	5	70%CO2/30%Air	N/A	0.42584	0.39097	0.3963	0.38541	0.37209	0.36943	0.36531	0.35998	0.35054	0.35466	0.34401	0.34134	0.33311	0.32657	0.31713	0.31035	0.30382	0.30115
P- CaO/MgO =1:2		Calcium Nitrate Tetrahydrate Ca(NO₃)₂·4H₂O	Mg - Mg(NO3)2·6 H2O	(NH4)2CO3	N/A	N/A	precipitation	N/A	875	Air	120	27.7	N/A		33.8	N/A	TGA	2mg	severe	N/A	N/A	N/A	N/A	650	15	15% CO2/15% H2O	N/A	900	5	70%CO2/30%Air	N/A	0.27815	0.27815	0.27016	0.26363	0.24063	0.24208	0.23796	0.23409	0.23409	0.23409	0.22997	0.22997	0.23409	0.23409	0.22997	0.22731	0.22997	0.22586
Mechanically mixed Lime		limestone	Al - Calcium Aluminate Cement	N/A	N/A	N/A	wet mixing	N/A	900	Air	120	N/A	N/A		N/A	N/A	TGA	2mg	severe	N/A	N/A	N/A	N/A	650	15	15% CO2/15% H2O	N/A	900	5	70%CO2/30%Air	N/A	0.59966	0.42365	0.35031	0.30208	0.26678	0.23471	0.21557	0.2009	0.18623	0.17902	0.16709	0.15689	0.15267	0.1467	0.14223	0.13353	0.13203	0.12756
Mechanically mixed 95% CaO		limestone	Al - Calcium Aluminate Cement	N/A	N/A	N/A	wet mixing	N/A	900	Air	120	N/A	N/A		N/A	N/A	TGA	2mg	severe	N/A	N/A	N/A	N/A	650	15	15% CO2/15% H2O	N/A	900	5	70%CO2/30%Air	N/A	0.64789	0.51315	0.45597	0.40326	0.36373	0.34459	0.31824	0.30059	0.28592	0.27424	0.25808	0.24788	0.2362	0.22725	0.22004	0.20836	0.20388	0.19941
Mechanically mixed 90% CaO		limestone	Al - Calcium Aluminate Cement	N/A	N/A	N/A	wet mixing	N/A	900	Air	120	N/A	N/A		N/A	N/A	TGA	2mg	severe	N/A	N/A	N/A	N/A	650	15	15% CO2/15% H2O	N/A	900	5	70%CO2/30%Air	N/A	0.67001	0.48083	0.40177	0.37393	0.35777	0.3344	0.31824	0.30208	0.29189	0.27995	0.27274	0.26404	0.25808	0.25087	0.24639	0.23893	0.23322	0.22874
Mechanically mixed 80% CaO		limestone	Al - Calcium Aluminate Cement	N/A	N/A	N/A	wet mixing	N/A	900	Air	120	N/A	N/A		N/A	N/A	TGA	2mg	severe	N/A	N/A	N/A	N/A	650	15	15% CO2/15% H2O	N/A	900	5	70%CO2/30%Air	N/A	0.47511	0.3973	0.37542	0.34907	0.32992	0.31078	0.2904	0.27573	0.27274	0.25957	0.25211	0.24788	0.23893	0.23023	0.22302	0.22153	0.21855	0.21258
Mechanically mixed 60% CaO		limestone	Al - Calcium Aluminate Cement	N/A	N/A	N/A	wet mixing	N/A	900	Air	120	N/A	N/A		N/A	N/A	TGA	2mg	severe	N/A	N/A	N/A	N/A	650	15	15% CO2/15% H2O	N/A	900	5	70%CO2/30%Air	N/A	0.44577	0.39879	0.36945	0.34608	0.30506	0.2976	0.28741	0.27125	0.26255	0.25087	0.24788	0.24341	0.23744	0.23471	0.23023	0.22302	0.21706	0.21109
L	From waste to high value utilization of spent bleaching clay in synthesizing high-performance calcium-based sorbent for CO2 capture	limestone	N/A	N/A	N/A	N/A	dry mixing	N/A	900	Air	120	9.13	0.055	12.0482	N/A	N/A	TGA	15mg	severe	0.5	100	N2	920	650	25	15% CO2	100	920	5	100% CO2	100	0.47008	0.36306	0.31113	0.27376	0.24491	0.22196	0.20163	0.18625	0.17017	0.15904	0.14888	0.13871	0.13102	0.12085	0.11659	0.11151	0.10643	0.10217
LP		Limestone -calcined	N/A	N/A	N/A	N/A	dry mixing	N/A	900	Air	120	11.02	0.076	13.7931	N/A	N/A	TGA	15mg	severe	0.5	100	N2	920	650	25	15% CO2	100	920	5	100% CO2	100	0.48615	0.37487	0.32473	0.29244	0.26098	0.23982	0.21771	0.2041	0.1905	0.17869	0.16839	0.15822	0.1497	0.14118	0.1361	0.13102	0.12593	0.12003
L-5PC		limestone	Waste - pyrolytic spent bleaching clay (SBC)	N/A	N/A	N/A	dry mixing	N/A	900	Air	120	N/A	N/A		N/A	N/A	TGA	15mg	severe	0.5	100	N2	920	650	25	15% CO2	100	920	5	100% CO2	100	0.449	0.36761	0.31955	0.28429	0.25896	0.23816	0.22274	0.20828	0.19464	0.18652	0.17757	0.17027	0.16476	0.16118	0.15402	0.15209	0.14769	0.14397
L-10PC		limestone	Waste - pyrolytic spent bleaching clay (SBC)	N/A	N/A	N/A	dry mixing	N/A	900	Air	120	12.47	0.103	16.5196	N/A	N/A	TGA	15mg	severe	0.5	100	N2	920	650	25	15% CO2	100	920	5	100% CO2	100	0.43096	0.37215	0.32864	0.29793	0.27713	0.25896	0.24271	0.23004	0.21916	0.21007	0.20194	0.19561	0.19024	0.18473	0.18019	0.1766	0.17302	0.16931
L-15PC		limestone	Waste - pyrolytic spent bleaching clay (SBC)	N/A	N/A	N/A	dry mixing	N/A	900	Air	120	N/A	N/A		N/A	N/A	TGA	15mg	severe	0.5	100	N2	920	650	25	15% CO2	100	920	5	100% CO2	100	0.40011	0.33855	0.30247	0.27713	0.25992	0.24271	0.22632	0.21558	0.20649	0.19836	0.19024	0.1839	0.17936	0.17385	0.16931	0.16476	0.16118	0.15843
L-10CA		limestone	Waste - Cement	N/A	N/A	N/A	dry mixing	N/A	900	Air	120	12.62	0.092	14.58	N/A	N/A	TGA	15mg	severe	0.5	100	N2	920	650	25	15% CO2	100	920	5	100% CO2	100	0.44326	0.37942	0.34536	0.31938	0.30134	0.28519	0.27182	0.26097	0.25025	0.24217	0.23498	0.22868	0.22426	0.21884	0.21341	0.20988	0.20534	0.20269
L-10CC		limestone	Waste - calcined SBC	N/A	N/A	N/A	dry mixing	N/A	900	Air	120	10.91	0.081	14.8488	N/A	N/A	TGA	15mg	severe	0.5	100	N2	920	650	25	15% CO2	100	920	5	100% CO2	100	0.41184	0.35344	0.32026	0.28431	0.25832	0.23763	0.22426	0.21253	0.20092	0.19285	0.18478	0.1767	0.17128	0.16762	0.16409	0.16056	0.1569	0.15425
L-10OC		limestone	Waste - organic extracted SBC	N/A	N/A	N/A	dry mixing	N/A	900	Air	120	12.73	0.101	15.868	N/A	N/A	TGA	15mg	severe	0.5	100	N2	920	650	25	15% CO2	100	920	5	100% CO2	100	0.42887	0.3687	0.32379	0.29516	0.27359	0.25479	0.23852	0.22514	0.2143	0.20622	0.19815	0.19197	0.18654	0.182	0.1767	0.17304	0.1704	0.16674
L-10PC-5CA		limestone	Waste - pyrolytic spent bleaching clay (SBC), cement	N/A	N/A	N/A	dry mixing	N/A	900	Air	120	N/A	N/A		N/A	N/A	TGA	15mg	severe	0.5	100	N2	920	650	25	15% CO2	100	920	5	100% CO2	100	0.47286	0.38408	0.34265	0.31305	0.29517	0.27842	0.26268	0.25084	0.2419	0.23396	0.22616	0.21822	0.20928	0.20437	0.19946	0.19455	0.18963	0.1856
L-5PC-10CA		limestone	Waste - pyrolytic spent bleaching clay (SBC), cement	N/A	N/A	N/A	dry mixing	N/A	900	Air	120	13.74	0.11	16.0116	N/A	N/A	TGA	15mg	severe	0.5	100	N2	920	650	25	15% CO2	100	920	5	100% CO2	100	0.43546	0.37023	0.33169	0.30801	0.28635	0.27149	0.25865	0.24681	0.23699	0.22905	0.22112	0.21331	0.20739	0.20047	0.19555	0.19253	0.18863	0.18372
L-5PC-5CA		limestone	Waste - pyrolytic spent bleaching clay (SBC), cement	N/A	N/A	N/A	dry mixing	N/A	900	Air	120	N/A	N/A		N/A	N/A	TGA	15mg	severe	0.5	100	N2	920	650	25	15% CO2	100	920	5	100% CO2	100	0.45813	0.39302	0.35549	0.3298	0.31003	0.29618	0.28245	0.27149	0.26167	0.25374	0.24681	0.23988	0.23396	0.22905	0.22515	0.22112	0.21721	0.21331
680c Carb and 750 Cal	In-depth evaluation of a ZrO2 promoted CaO-based CO2 sorbent in fluidized bed reactor tests	Calcium Nitrate Tetrahydrate Ca(NO₃)₂·4H₂O	Zr - ZrO(NO3)2·6H2O	N/A	Citric acid (HOC(CO2H)(CH2CO2H)2)	N/A	Sol-gel	N/A	900	Air	90	20.9	0.12	11.4833	N/A	N/A	Fluidized	70-100mg	mild	0.2	N/A	N2	850	650	30	15% CO2	N/A	850	5	100% N2	N/A	0.43666	0.429308	0.429308	0.418417	0.410113	0.400039	0.389965	0.386425	0.387242	0.386425	0.376351	0.371722	0.374445	0.374445	0.367093	0.359878	0.368999	0.366277
650 Carb and 800 Cal		Calcium Nitrate Tetrahydrate Ca(NO₃)₂·4H₂O	Zr - ZrO(NO3)2·6H2O	N/A	Citric acid (HOC(CO2H)(CH2CO2H)2)	N/A	Sol-gel	N/A	900	Air	90	20.9	0.12	11.4833	N/A	N/A	Fluidized	70-100mg	mild	0.2	N/A	N2	850	650	30	15% CO2	N/A	850	5	100% N2	N/A	0.415694	0.415694	0.400039	0.383566	0.366277	0.33973	0.32598	0.307737	0.302155	0.301339	0.318628	0.316859	0.29671	0.29671	0.289359	0.303109	0.293034	0.293034
GHSV2000		Calcium Nitrate Tetrahydrate Ca(NO₃)₂·4H₂O	Zr - ZrO(NO3)2·6H2O	N/A	Citric acid (HOC(CO2H)(CH2CO2H)2)	N/A	Sol-gel	N/A	900	Air	90	20.9	0.12	11.4833	N/A	N/A	Fluidized	70-100mg	mild	0.2	N/A	N2	850	650	30	15% CO2	N/A	850	5	100% N2	N/A	0.357379	0.345542	0.330832	0.321983	0.312445	0.305779	0.294747	0.284404	0.277739	0.274865	0.268889	0.263028	0.257857	0.257857	0.249008	0.243837	0.240159	0.237976
GHSV3500		Calcium Nitrate Tetrahydrate Ca(NO₃)₂·4H₂O	Zr - ZrO(NO3)2·6H2O	N/A	Citric acid (HOC(CO2H)(CH2CO2H)2)	N/A	Sol-gel	N/A	900	Air	90	20.9	0.12	11.4833	N/A	N/A	Fluidized	70-100mg	mild	0.2	N/A	N2	850	650	30	15% CO2	N/A	850	5	100% N2	N/A	0.338991	0.333016	0.29693	0.266017	0.245331	0.241653	0.236482	0.229126	0.223955	0.218094	0.223266	0.213612	0.205568	0.206257	0.200396
70% CaO	Low-cost Ca-based composites synthesized by biotemplate method for thermochemical energy storage of concentrated solar power	Calcium Nitrate Tetrahydrate Ca(NO₃)₂·4H₂O	Waste - rice husk	N/A	N/A	N/A	template	300	725	He	5	25	0.074	5.92	N/A	N/A	TGA	N/A	mild	300	N/A	He	725	850	5	100% CO2	N/A	725	2	100% He	N/A	0.557653	0.437124	0.379469	0.308306	0.256622	0.223457	0.205134	0.195297	0.185468	0.178137	0.171969	0.169463	0.165794	0.160781	0.158471	0.155964	0.154801	0.153458
90% CaO		Calcium Nitrate Tetrahydrate Ca(NO₃)₂·4H₂O	Waste - rice husk	N/A	N/A	N/A	template	300	725	He	5	6.6	0.027	8.18182	N/A	N/A	TGA	N/A	mild	300	N/A	He	725	850	5	100% CO2	N/A	725	2	100% He	N/A	0.373293	0.358639	0.343789	0.340128	0.335304	0.329136	0.324123	0.320454	0.318144	0.314474	0.309461	0.299632	0.297118	0.293456	0.286126	0.282464	0.279958	0.276296
limestone		limestone	N/A	N/A	N/A	N/A	N/A	300	725	He	5	N/A	N/A		N/A	N/A	TGA	N/A	mild	300	N/A	He	725	850	5	100% CO2	N/A	725	2	100% He	N/A	0.472804	0.456791	0.439631	0.419964	0.401641	0.386791	0.369631	0.357288	0.342634	0.330291	0.319299	0.309461	0.299632	0.293456	0.283619	0.277451	0.271472	0.265304
Na2CO3-CaO	Na2CO3-doped CaO-based high-temperature CO2 sorbent and its sorption kinetics	Calcium Nitrate Tetrahydrate Ca(NO₃)₂·4H₂O	Na - Na2CO3	N/A	N/A	N/A	precipitation	N/A	800	Air	600	2.43	N/A		N/A	N/A	TGA	N/A	mild	10	N/A	N2	700	700	120	100% CO2	N/A	800	30	100% N2	N/A	0.633444	0.387997	0.401461	0.384625	0.36809	0.349061	0.334146	0.329301	0.3148	0.305529
pristine CaO		CaCO3	N/A	N/A	N/A	N/A	N/A	N/A	800	Air	600	N/A	N/A		N/A	N/A	TGA	N/A	mild	10	N/A	N2	700	700	120	100% CO2	N/A	800	30	100% N2	N/A	0.599821	0.409309	0.30623	0.256416	0.217121	0.205968	0.193137	0.187863	0.181233	0.176444
Ca100Mg0	Optimization of the structural characteristics of CaO and its effective stabilization yield high-capacity CO2 sorbents	Calcium Nitrate Tetrahydrate Ca(NO₃)₂·4H₂O	Mg - Mg(NO3)2·6 H2O	D-(+)-xylose, glycine, xylose, urea	N/A	N/A	template	5	800	Air	120	N/A	0.1	#VALUE!	N/A	N/A	TGA	5mg	mild	50	120	N2	900	650	20	20% CO2	120	900	10	100% N2	120	0.60211	0.57481	0.57481	0.56103	0.54353	0.52392	0.50218	0.48257	0.46507	0.4436	0.42584	0.41021	0.39457	0.38264	0.3731	0.36329	0.35534	0.34951
Ca90Mg10		Calcium Nitrate Tetrahydrate Ca(NO₃)₂·4H₂O	Mg - Mg(NO3)2·6 H2O	D-(+)-xylose, glycine, xylose, urea	N/A	N/A	template	5	800	Air	120	N/A	N/A		N/A	N/A	TGA	5mg	mild	50	120	N2	900	650	20	20% CO2	120	900	10	100% N2	120	0.63154	0.66494	0.67474	0.67474	0.67077	0.67077	0.66096	0.65327	0.64718	0.63737	0.62385	0.61404	0.60026	0.5886	0.56898	0.5552	0.54141	0.52392
Ca85Mg15		Calcium Nitrate Tetrahydrate Ca(NO₃)₂·4H₂O	Mg - Mg(NO3)2·6 H2O	D-(+)-xylose, glycine, xylose, urea	N/A	N/A	template	5	800	Air	120	N/A	N/A		N/A	N/A	TGA	5mg	mild	50	120	N2	900	650	20	20% CO2	120	900	10	100% N2	120	0.60423	0.64532	0.64718	0.64346	0.63949	0.63154	0.62571	0.62173	0.6159	0.61007	0.60423	0.5984	0.59231	0.58462	0.57879	0.57481	0.565	0.55917
Ca80Mg20		Calcium Nitrate Tetrahydrate Ca(NO₃)₂·4H₂O	Mg - Mg(NO3)2·6 H2O	D-(+)-xylose, glycine, xylose, urea	N/A	N/A	template	5	800	Air	120	N/A	0.13	#VALUE!	N/A	N/A	TGA	5mg	mild	50	120	N2	900	650	20	20% CO2	120	900	10	100% N2	120	0.57084	0.60211	0.61007	0.61007	0.60609	0.60609	0.60211	0.59628	0.59628	0.59045	0.5886	0.58462	0.57879	0.57481	0.57084	0.565	0.56315	0.55334
Limestone		Calcium Nitrate Tetrahydrate Ca(NO₃)₂·4H₂O	Mg - Mg(NO3)2·6 H2O	D-(+)-xylose, glycine, xylose, urea	N/A	N/A	template	5	800	Air	120	15	0.168	22.4	N/A	N/A	TGA	5mg	mild	50	120	N2	900	650	20	20% CO2	120	900	10	100% N2	120	0.53558	0.3731	0.30047	0.26521	0.23977	0.22201	0.20451	0.19073	0.18092	0.17324	0.17509	0.16528	0.15733	0.15362	0.14964	0.14381	0.13798	0.13401
Ca90Mg10 -harsh		Calcium Nitrate Tetrahydrate Ca(NO₃)₂·4H₂O	Mg - Mg(NO3)2·6 H2O	D-(+)-xylose, glycine, xylose, urea	N/A	N/A	template	5	800	Air	120	N/A	N/A		N/A	N/A	TGA	5mg	mild	50	120	N2	900	650	20	20% CO2	120	900	10	100% N2	120	0.64088	0.62296	0.61932	0.61386	0.61205	0.61023	0.61023	0.60841	0.60659	0.60841	0.60477	0.60659	0.60659	0.60659	0.60659	0.60659	0.60841	0.61023
Ca85Mg15 -harsh		Calcium Nitrate Tetrahydrate Ca(NO₃)₂·4H₂O	Mg - Mg(NO3)2·6 H2O	D-(+)-xylose, glycine, xylose, urea	N/A	N/A	template	5	800	Air	120	N/A	N/A		N/A	N/A	TGA	5mg	mild	50	120	N2	900	650	20	20% CO2	120	900	10	100% N2	120	0.62452	0.60659	0.60114	0.59932	0.59568	0.59204	0.59204	0.59204	0.59204	0.59048	0.59204	0.58867	0.59048	0.59048	0.58867	0.58685	0.59048	0.58685
Ca80Mg20 -harsh		Calcium Nitrate Tetrahydrate Ca(NO₃)₂·4H₂O	Mg - Mg(NO3)2·6 H2O	D-(+)-xylose, glycine, xylose, urea	N/A	N/A	template	5	800	Air	120	N/A	0.13	#VALUE!	N/A	N/A	TGA	5mg	mild	50	120	N2	900	650	20	20% CO2	120	900	10	100% N2	120	0.57957	0.56866	0.56139	0.55438	0.55074	0.5471	0.54528	0.54347	0.54528	0.54165	0.54528	0.54165	0.54347	0.54165	0.54165	0.53801	0.53983	0.53983
Limestone -harsh		Calcium Nitrate Tetrahydrate Ca(NO₃)₂·4H₂O	Mg - Mg(NO3)2·6 H2O	D-(+)-xylose, glycine, xylose, urea	N/A	N/A	template	5	800	Air	120	N/A	0.17	#VALUE!	N/A	N/A	TGA	5mg	mild	50	120	N2	900	650	20	20% CO2	120	900	10	100% N2	120	0.59932	0.56139	0.52372	0.49307	0.46579	0.44241	0.42085	0.4063	0.3902	0.37929	0.36838	0.35955	0.35045	0.34318	0.33772	0.33071	0.32526	0.31798
CC	Performance of synthetic CaO-based sorbent pellets for CO2 capture and kinetic analysis	CaCO3	N/A	N/A	N/A	N/A	N/A	N/A	900	Air	60	N/A	N/A		73.02	N/A	TGA	10-20mg	mild	20	N/A	N2	850	650	25	15% CO2	N/A	850	5	100% N2	N/A	0.57965	0.49323	0.43577	0.39965	0.36835	0.34624	0.32818	0.31105	0.3	0.28894	0.27882	0.2729	0.26372	0.25671	0.25064	0.24363	0.23756	0.23258
CCp		CaCO3	N/A	N/A	N/A	N/A	N/A	N/A	900	Air	60	N/A	N/A		N/A	N/A	TGA	10-20mg	mild	20	N/A	N2	850	650	25	15% CO2	N/A	850	5	100% N2	N/A	0.12592	0.10786	0.10583	0.10287	0.10085	0.09571	0.09182	0.0887	0.08575	0.08263	0.08061	0.07563	0.07469	0.07158	0.07064	0.07064	0.06659	0.06659
CCp-C		CaCO3	N/A	microcrystalline cellulose	N/A	N/A	N/A	N/A	900	Air	60	N/A	N/A		N/A	N/A	TGA	10-20mg	mild	20	N/A	20%O2/80%N2	850	650	25	15% CO2	N/A	850	5	100% N2	N/A	0.56411	0.51185	0.45275	0.39877	0.35405	0.31446	0.28569	0.26291	0.24183	0.22075	0.20566	0.19469	0.18202	0.17362	0.16336	0.15496	0.14827	0.13986
CaZr75		Calcium Acetate Ca(CH3COO)2.H2O	Zr - Zr(CH₃COO)₄ Zirconium Acetate	N/A	Nitric Acid (HNO3)	isopropanol, tetrabutyl titanate	wet mixing	N/A	900	Air	60	8.367	0.08	19.1227	89.59	N/A	TGA	10-20mg	mild	20	N/A	N2	850	650	25	15% CO2	N/A	850	5	100% N2	N/A	0.47205	0.468	0.45197	0.43375	0.41475	0.39451	0.37349	0.35636	0.34126	0.32725	0.31604	0.30296	0.29299	0.28396	0.27493	0.26683	0.26185	0.25266
CaZr75p		Calcium Acetate Ca(CH3COO)2.H2O	Zr - Zr(CH₃COO)₄ Zirconium Acetate	N/A	Nitric Acid (HNO3)	isopropanol, tetrabutyl titanate	wet mixing	N/A	900	Air	60	6.759	0.031	9.17295	N/A	N/A	TGA	10-20mg	mild	20	N/A	N2	850	650	25	15% CO2	N/A	850	5	100% N2	N/A	0.36648	0.2346	0.17419	0.14912	0.13697	0.12903	0.12296	0.11985	0.11595	0.1119	0.10988	0.10988	0.10677	0.1049	0.10381	0.10287	0.10287	0.10178
CaZr75p-C		Calcium Acetate Ca(CH3COO)2.H2O	Zr - Zr(CH₃COO)₄ Zirconium Acetate	microcrystalline cellulose	Nitric Acid (HNO3)	isopropanol, tetrabutyl titanate	wet mixing	N/A	900	Air	60	7.5752	0.06	15.8412	N/A	N/A	TGA	10-20mg	mild	20	N/A	20%O2/80%N2	850	650	25	15% CO2	N/A	850	5	100% N2	N/A	0.44605	0.41472	0.37855	0.34821	0.31945	0.29253	0.27302	0.2528	0.23685	0.22332	0.21064	0.19968	0.18871	0.18202	0.17518	0.16849	0.16265	0.15752
CaNd75		Calcium Acetate Ca(CH3COO)2.H2O	Nd - (CH3CO2)3Nd · xH2O neodymium acetate hydrate	N/A	Nitric Acid (HNO3)	isopropanol, tetrabutyl titanate	wet mixing	N/A	900	Air	60	8.808	0.073	16.5758	107.83	N/A	TGA	10-20mg	mild	20	N/A	N2	850	650	25	15% CO2	N/A	850	5	100% N2	N/A	0.44885	0.47501	0.4842	0.48217	0.47704	0.47205	0.46193	0.4529	0.44294	0.43079	0.42067	0.40868	0.39654	0.38455	0.37349	0.36244	0.35434	0.34328
CaNd75p		Calcium Acetate Ca(CH3COO)2.H2O	Nd - (CH3CO2)3Nd · xH2O neodymium acetate hydrate	N/A	Nitric Acid (HNO3)	isopropanol, tetrabutyl titanate	wet mixing	N/A	900	Air	60	6.063	0.013	4.28831	N/A	N/A	TGA	10-20mg	mild	20	N/A	N2	850	650	25	15% CO2	N/A	850	5	100% N2	N/A	0.19131	0.13806	0.12794	0.12187	0.11595	0.1119	0.10677	0.10287	0.09774	0.09369	0.08979	0.08575	0.08263	0.07874	0.07672	0.07158	0.06862	0.06566
CaNd75p-C		Calcium Acetate Ca(CH3COO)2.H2O	Nd - (CH3CO2)3Nd · xH2O neodymium acetate hydrate	microcrystalline cellulose	Nitric Acid (HNO3)	isopropanol, tetrabutyl titanate	wet mixing	N/A	900	Air	60	8.2216	0.036	8.75742	N/A	N/A	TGA	10-20mg	mild	20	N/A	20%O2/80%N2	850	650	25	15% CO2	N/A	850	5	100% N2	N/A	0.46115	0.45773	0.44605	0.41899	0.39122	0.36416	0.33725	0.31532	0.29666	0.28242	0.26633	0.25365	0.24354	0.23428	0.22503	0.21492	0.20808	0.20053
CaTi75		Calcium Acetate Ca(CH3COO)2.H2O	Ti - C16H40O4Ti Tetrabutyl Titanate	N/A	Nitric Acid (HNO3)	isopropanol, tetrabutyl titanate	wet mixing	N/A	900	Air	60	10.351	0.074	14.2981	67.08	N/A	TGA	10-20mg	mild	20	N/A	N2	850	650	25	15% CO2	N/A	850	5	100% N2	N/A	0.4761	0.45804	0.43686	0.41771	0.39856	0.38346	0.36835	0.35527	0.34328	0.33425	0.32413	0.31604	0.30809	0.30109	0.29393	0.28894	0.28287	0.2768
CaTi75p		Calcium Acetate Ca(CH3COO)2.H2O	Ti - C16H40O4Ti Tetrabutyl Titanate	N/A	Nitric Acid (HNO3)	isopropanol, tetrabutyl titanate	wet mixing	N/A	900	Air	60	10.331	0.056	10.8412	N/A	N/A	TGA	10-20mg	mild	20	N/A	N2	850	650	25	15% CO2	N/A	850	5	100% N2	N/A	0.41771	0.36041	0.32211	0.29595	0.27181	0.25266	0.23663	0.22355	0.20953	0.19832	0.18929	0.18026	0.17216	0.16516	0.15815	0.15114	0.14709	0.14102
CaTi75p-C		Calcium Acetate Ca(CH3COO)2.H2O	Ti - C16H40O4Ti Tetrabutyl Titanate	microcrystalline cellulose	Nitric Acid (HNO3)	isopropanol, tetrabutyl titanate	wet mixing	N/A	900	Air	60	10.935	0.069	12.62	N/A	N/A	TGA	10-20mg	mild	20	N/A	20%O2/80%N2	850	650	25	15% CO2	N/A	850	5	100% N2	N/A	0.43922	0.45104	0.44007	0.42241	0.40717	0.38951	0.37015	0.35491	0.33725	0.32372	0.30934	0.29751	0.28655	0.27473	0.26633	0.25621	0.24867	0.23856
limestone 1bar	Pressure Effect on the Multicycle Activity of Natural Carbonates and a Ca/Zr Composite for Energy Storage of Concentrated Solar Power	limestone	N/A	N/A	N/A	N/A	N/A	10	1000	Air	20	N/A	N/A		N/A	N/A	TGA	40mg	severe	10	N/A		1000	850	25	100% CO2	N/A	1000	25	100% CO2	N/A	0.330896	0.248608	0.206446	0.186379	0.16522	0.152154	0.136133	0.125086	0.115131	0.105954	0.100045
limestone 3bar		limestone	N/A	N/A	N/A	N/A	N/A	10	1000	Air	20	N/A	N/A		N/A	N/A	TGA	40mg	severe	10	N/A		1000	850	25	100% CO2	N/A	1000	25	100% CO2	N/A	0.19338	0.162266	0.125086	0.0939714	0.0858864	0.0838593	0.0698657	0.0637921	0.0497986	0.0547721	0.0497986
dolomite 1bar		Mineral - Dolomite	N/A	N/A	N/A	N/A	N/A	10	1000	Air	20	N/A	N/A		N/A	N/A	TGA	40mg	severe	10	N/A		1000	850	25	100% CO2	N/A	1000	25	100% CO2	N/A	0.332184	0.2959	0.268329	0.252914	0.234221	0.217714	0.20339	0.188124	0.177069	0.166014	0.157292
dolomite 3bar		Mineral - Dolomite	N/A	N/A	N/A	N/A	N/A	10	1000	Air	20	N/A	N/A		N/A	N/A	TGA	40mg	severe	10	N/A		1000	850	25	100% CO2	N/A	1000	25	100% CO2	N/A	0.298076	0.2607	0.216621	0.18579	0.160561	0.146229	0.1386	0.122092	0.118824	0.107761	0.0988821
ZrO2/CaCO3 1bar		limestone	Zr - ZrO2	N/A	N/A	N/A	dry mixing	10	1000	Air	20	N/A	N/A		N/A	N/A	TGA	40mg	severe	10	N/A		1000	850	25	100% CO2	N/A	1000	25	100% CO2	N/A	0.472128	0.413278	0.382022	0.358891	0.340395	0.328916	0.317271	0.306908	0.296536	0.286173	0.261769
ZrO2/CaCO3 3bar		limestone	Zr - ZrO2	N/A	N/A	N/A	dry mixing	10	1000	Air	20	N/A	N/A		N/A	N/A	TGA	40mg	severe	10	N/A		1000	850	25	100% CO2	N/A	1000	25	100% CO2	N/A	0.421253	0.354271	0.324288	0.278041	0.252678	0.228281	0.219034	0.200687	0.190166	0.169431	0.169431
Ca3Al2O6/CaCO3 -CO2	Role of calcium looping conditions on the performance of natural and synthetic Ca-based materials for energy storage	limestone	Al - Ca3Al2O6	N/A	N/A	N/A	dry mixing	N/A	800	Air	30	N/A	N/A		N/A	N/A	TGA	10mg	severe	300	N/A	N/A	N/A	850	5	100% CO2	N/A	950	5	100% CO2	N/A	0.459266	0.37653	0.330613	0.298265	0.274859	0.255742	0.240193	0.23001	0.218931	0.212135	0.203201	0.195344	0.189805	0.184266	0.180871	0.176401	0.173006	0.168536
ZrO2/CaCO3 -CO2		limestone	Zr - ZrO2	N/A	N/A	N/A	dry mixing	N/A	800	Air	30	N/A	N/A		N/A	N/A	TGA	10mg	severe	300	N/A	N/A	N/A	850	5	100% CO2	N/A	950	5	100% CO2	N/A	0.487143	0.449083	0.423531	0.401013	0.384395	0.372067	0.359739	0.351874	0.341864	0.334007	0.327391	0.322929	0.317209	0.310593	0.308275	0.303804	0.298265	0.293802
Dolomite -CO2		Mineral - Dolomite	N/A	N/A	N/A	N/A	N/A	N/A	800	Air	30	N/A	N/A		N/A	N/A	TGA	10mg	severe	300	N/A	N/A	N/A	850	5	100% CO2	N/A	950	5	100% CO2	N/A	0.422274	0.422274	0.415666	0.410127	0.407801	0.401013	0.398868	0.394405	0.391011	0.38654	0.382069	0.379924	0.37653	0.373136	0.368673	0.367596	0.362057	0.358663
Limestone -CO2		limestone	N/A	N/A	N/A	N/A	N/A	N/A	800	Air	30	N/A	N/A		N/A	N/A	TGA	10mg	severe	300	N/A	N/A	N/A	850	5	100% CO2	N/A	950	5	100% CO2	N/A	0.528597	0.37653	0.312738	0.273609	0.245732	0.218931	0.204459	0.192123	0.183189	0.173006	0.167467	0.159602	0.156389	0.151918	0.1496	0.146206	0.144061	0.140659
Ca3Al2O6/CaCO3 -He		limestone	Al - Ca3Al2O6	N/A	N/A	N/A	dry mixing	N/A	800	Air	30	N/A	N/A		N/A	N/A	TGA	10mg	mild	300	N/A	N/A	N/A	850	5	100% CO2	N/A	725	5	100% He	N/A	0.571222	0.515436	0.498324	0.479074	0.464279	0.445924	0.433447	0.42097	0.408493	0.396016	0.385676	0.375516	0.368563	0.360721	0.355017	0.345934	0.34023	0.332208
ZrO2/CaCO3 -He		limestone	Zr - ZrO2	N/A	N/A	N/A	dry mixing	N/A	800	Air	30	N/A	N/A		N/A	N/A	TGA	10mg	mild	300	N/A	N/A	N/A	850	5	100% CO2	N/A	725	5	100% He	N/A	0.595108	0.534859	0.517746	0.506346	0.491551	0.479074	0.466416	0.457325	0.448234	0.440393	0.432379	0.422039	0.415266	0.412948	0.406175	0.397084	0.386744	0.384607
Dolomite -He		Mineral - Dolomite	N/A	N/A	N/A	N/A	N/A	N/A	800	Air	30	N/A	N/A		N/A	N/A	TGA	10mg	mild	300	N/A	N/A	N/A	850	5	100% CO2	N/A	725	5	100% He	N/A	0.442538	0.440393	0.440393	0.439151	0.435765	0.438075	0.435765	0.433447	0.431129	0.430061	0.426674	0.425606	0.425606	0.42097	0.419901	0.418652	0.417584	0.415266
Limestone -He		limestone	N/A	N/A	N/A	N/A	N/A	N/A	800	Air	30	N/A	N/A		N/A	N/A	TGA	10mg	mild	300	N/A	N/A	N/A	850	5	100% CO2	N/A	725	5	100% He	N/A	0.54395	0.432379	0.382289	0.343616	0.303686	0.260559	0.230969	0.20922	0.193364	0.184274	0.176251	0.171796	0.168229	0.163774	0.162706	0.163774	0.163774	0.160388
CaO	Role of microstructure, electron transfer, and coordination state in the CO2 capture of calcium-based sorbent by doping (Zr-Mn)	Calcium Nitrate Tetrahydrate Ca(NO₃)₂·4H₂O	N/A	N/A	Citric acid (HOC(CO2H)(CH2CO2H)2)	polyethylene glycol 6000, aqua ammonia	Sol-gel	2	700	Air	240	N/A	N/A		N/A	N/A	TGA	10mg	mild	10	50	N/A	N/A	600	45	50% CO2	50	700	20	100% N2	50	0.66264	0.62494	0.60315	0.56413	0.54841	0.52416	0.51791	0.50219	0.49366	0.47776	0.46941	0.46335	0.45729	0.4499	0.44024	0.44384	0.43892	0.43418
Ca/Mn=15:1		Calcium Nitrate Tetrahydrate Ca(NO₃)₂·4H₂O	Mn - Mn(NO3)2	N/A	Citric acid (HOC(CO2H)(CH2CO2H)2)	polyethylene glycol 6000, aqua ammonia	Sol-gel	2	700	Air	240	N/A	N/A		N/A	N/A	TGA	10mg	mild	10	50	N/A	N/A	600	45	50% CO2	50	700	20	100% N2	50	0.58136	0.59464	0.59729	0.59066	0.588	0.58269	0.58402	0.5789	0.57093	0.5696	0.56315	0.55784	0.55784	0.55007	0.54741	0.54343	0.5383	0.53831
Ca/Zr=15:1		Calcium Nitrate Tetrahydrate Ca(NO₃)₂·4H₂O	Zr - Zr(NO3)4·5H2O	N/A	Citric acid (HOC(CO2H)(CH2CO2H)2)	polyethylene glycol 6000, aqua ammonia	Sol-gel	2	700	Air	240	N/A	N/A		N/A	N/A	TGA	10mg	mild	10	50	N/A	N/A	600	45	50% CO2	50	700	20	100% N2	50	0.59189	0.58696	0.58943	0.58696	0.58317	0.5807	0.57937	0.58184	0.5807	0.57937	0.57824	0.57824	0.57938	0.57425	0.57672	0.57558	0.57805	0.568
Ca/Zr/Mn=15:0.75:0.25		Calcium Nitrate Tetrahydrate Ca(NO₃)₂·4H₂O	Mn/Zr - Zr(NO3)4·5H2O, Mn(NO3)2·4H2O	N/A	Citric acid (HOC(CO2H)(CH2CO2H)2)	polyethylene glycol 6000, aqua ammonia	Sol-gel	2	700	Air	240	N/A	N/A		N/A	N/A	TGA	10mg	mild	10	50	N/A	N/A	600	45	50% CO2	50	700	20	100% N2	50	0.59203	0.59203	0.5932	0.58833	0.58444	0.5858	0.58697	0.58561	0.58327	0.58308	0.58444	0.58055	0.57821	0.57821	0.57704	0.57451	0.57315	0.57198
Ca/Zr/Mn=15:0.25:0.75		Calcium Nitrate Tetrahydrate Ca(NO₃)₂·4H₂O	Mn/Zr - Zr(NO3)4·5H2O, Mn(NO3)2·4H2O	N/A	Citric acid (HOC(CO2H)(CH2CO2H)2)	polyethylene glycol 6000, aqua ammonia	Sol-gel	2	700	Air	240	N/A	N/A		N/A	N/A	TGA	10mg	mild	10	50	N/A	N/A	600	45	50% CO2	50	700	20	100% N2	50	0.58603	0.58603	0.57919	0.57449	0.57331	0.56626	0.56508	0.56175	0.56058	0.56175	0.56058	0.55823	0.54884	0.55118	0.54766	0.54198	0.54531	0.54414
Ca/Zr/Mn=15:0.5:0.5 - mild		Calcium Nitrate Tetrahydrate Ca(NO₃)₂·4H₂O	Mn/Zr - Zr(NO3)4·5H2O, Mn(NO3)2·4H2O	N/A	Citric acid (HOC(CO2H)(CH2CO2H)2)	polyethylene glycol 6000, aqua ammonia	Sol-gel	2	700	Air	240	N/A	N/A		N/A	N/A	TGA	10mg	mild	10	50	N/A	N/A	600	45	50% CO2	50	700	20	100% N2	50	0.62137	0.62137	0.61896	0.62378	0.62157	0.61434	0.62397	0.62017	0.62017	0.61796	0.62037	0.62037	0.61675	0.61916	0.61916	0.61916	0.61916	0.61796
Ca/Zr/Mn=15:0.5:0.5 - severe		Calcium Nitrate Tetrahydrate Ca(NO₃)₂·4H₂O	Mn/Zr - Zr(NO3)4·5H2O, Mn(NO3)2·4H2O	N/A	Citric acid (HOC(CO2H)(CH2CO2H)2)	polyethylene glycol 6000, aqua ammonia	Sol-gel	2	700	Air	240	N/A	N/A		N/A	N/A	TGA	10mg	mild	10	50	N/A	N/A	600	45	50% CO2	50	700	20	100% N2	50	0.53713	0.60168	0.59705	0.59704	0.59593	0.59705	0.59594	0.5926	0.59148	0.59129	0.59148	0.59704	0.593705	0.60038	0.59593	0.59018	0.59482	0.59018
CaO-CaCO3	Self-activation of CaO/Ca3Al2O6 sorbents by thermally pretreated in CO2 atmosphere	Calcium Nitrate Tetrahydrate Ca(NO₃)₂·4H₂O	Al - Al(NO3)3·9H2O	N/A	Citric acid (HOC(CO2H)(CH2CO2H)2)	N/A	Sol-gel	N/A	900	Air	10	29.3	0.032	2.1843	N/A	N/A	TGA	30mg	mild	10	50		800	500	40	10% CO2	50	800	10	100% N2	50	0.287717	0.222105	0.176757	0.149794	0.13337	0.118418	0.109757	0.100115	0.0961932	0.0899831	0.0846723	0.0827112	0.0778906	0.0755207	0.0735601	0.071599	0.068739	0.0677587
C9A1		Calcium Nitrate Tetrahydrate Ca(NO₃)₂·4H₂O	Al - Al(NO3)3·9H2O	N/A	Citric acid (HOC(CO2H)(CH2CO2H)2)	N/A	Sol-gel	N/A	900	Air	90	8.9	0.03	6.74157	N/A	N/A	TGA	30mg	mild	10	50		820	500	40	10% CO2	50	800	10	100% N2	50	0.204293	0.206662	0.207643	0.201842	0.198001	0.194161	0.190321	0.18934	0.187869	0.185908	0.186889	0.1855	0.18501	0.183539	0.184029	0.183539	0.183539	0.183539
C9A1-550		Calcium Nitrate Tetrahydrate Ca(NO₃)₂·4H₂O	Al - Al(NO3)3·9H2O	N/A	Citric acid (HOC(CO2H)(CH2CO2H)2)	N/A	Sol-gel	N/A	900	Air	90	10.1	0.083	16.4356	N/A	N/A	TGA	30mg	mild	10	50		550	500	40	10% CO2	50	800	10	100% N2	50	0.273255	0.258792	0.246699	0.239509	0.234198	0.227416	0.220226	0.215405	0.211483	0.209604	0.207152	0.205682	0.205682	0.204783	0.203313	0.203803	0.203313	0.203313
C9A1-600		Calcium Nitrate Tetrahydrate Ca(NO₃)₂·4H₂O	Al - Al(NO3)3·9H2O	N/A	Citric acid (HOC(CO2H)(CH2CO2H)2)	N/A	Sol-gel	N/A	900	Air	90	12.2	0.082	13.4426	N/A	N/A	TGA	30mg	mild	10	50		600	500	40	10% CO2	50	800	10	100% N2	50	0.332574	0.305039	0.278565	0.265492	0.25054	0.240898	0.235179	0.231257	0.225945	0.223576	0.218265	0.215814	0.213935	0.211483	0.211483	0.210993	0.210993	0.210503
C9A1-650		Calcium Nitrate Tetrahydrate Ca(NO₃)₂·4H₂O	Al - Al(NO3)3·9H2O	N/A	Citric acid (HOC(CO2H)(CH2CO2H)2)	N/A	Sol-gel	N/A	900	Air	90	13.1	0.089	13.5878	N/A	N/A	TGA	30mg	mild	10	50		650	500	40	10% CO2	50	800	10	100% N2	50	0.352838	0.325303	0.295888	0.284857	0.269904	0.257321	0.24719	0.242859	0.239019	0.233708	0.227906	0.226436	0.225047	0.223576	0.224066	0.224066	0.222596	0.223086
C9A1-700		Calcium Nitrate Tetrahydrate Ca(NO₃)₂·4H₂O	Al - Al(NO3)3·9H2O	N/A	Citric acid (HOC(CO2H)(CH2CO2H)2)	N/A	Sol-gel	N/A	900	Air	90	9.5	0.084	17.6842	N/A	N/A	TGA	30mg	mild	10	50		700	500	40	10% CO2	50	800	10	100% N2	50	0.263613	0.254952	0.239999	0.230276	0.223576	0.218265	0.208623	0.205273	0.205273	0.201351	0.198001	0.195142	0.192691	0.192691	0.190729	0.190729	0.190729	0.190729
Ca-acetate	CO2 capture performance of Ca-Mg acetates at realistic Calcium Looping conditions	limestone	N/A	N/A	Acetic Acid (CH₃COOH)	N/A	Acid treat	300	900	Air	120	N/A	N/A		N/A	N/A	TGA	5.5mg	severe	300	N/A		900	650	5	15% CO2	N/A	900	5	70% CO2	N/A	0.643579	0.416833	0.299049	0.255253	0.234397	0.210396	0.205995	0.194522	0.189423	0.18282	0.177696	0.171067	0.166224	0.159056	0.159595	0.154221	0.154221	0.156281
Ca-Mg mixed acetate		Mineral - Dolomite	N/A	N/A	Acetic Acid (CH₃COOH)	N/A	Acid treat	300	900	Air	120	N/A	N/A		N/A	N/A	TGA	5.5mg	severe	300	N/A		900	650	5	15% CO2	N/A	900	5	70% CO2	N/A	0.692278	0.416235	0.380612	0.351556	0.329567	0.307277	0.296846	0.282187	0.273025	0.261813	0.252668	0.24901	0.248088	0.236639	0.237073	0.233831	0.230841	0.228577
SGC-Al	A study of metals promoted CaO-based CO2 sorbents for high temperature application by combining experimental and DFT calculations	Calcium Nitrate Tetrahydrate Ca(NO₃)₂·4H₂O	Al - Al(NO3)3·9H2O	N/A	Citric acid (HOC(CO2H)(CH2CO2H)2)	N/A	Sol-gel	N/A	950	Air	90	23.36	0.08	6.84932	N/A	N/A	Fixed	N/A	mild	N/A	1000	N/A	N/A	650	30	15% CO2	1000	900	10	100% N2	1000	0.38941	0.41219	0.40772	0.40711	0.4065	0.40578	0.40456	0.3951	0.39449	0.3831	0.37923	0.37923	0.37923	0.37232	0.37171	0.37171	0.3711	0.37038
SGC-Mg		Calcium Nitrate Tetrahydrate Ca(NO₃)₂·4H₂O	Mg - Mg(NO3)2·6 H2O	N/A	Citric acid (HOC(CO2H)(CH2CO2H)2)	N/A	Sol-gel	N/A	950	Air	90	18.39	0.071	7.72159	N/A	N/A	Fixed	N/A	mild	N/A	1000	N/A	N/A	650	30	15% CO2	1000	900	10	100% N2	1000	0.4065	0.4242	0.43305	0.41972	0.41972	0.41972	0.40202	0.40517	0.40263	0.40263	0.39693	0.39317	0.39002	0.38747	0.38564	0.38564	0.38564	0.38056
SGC-Zr		Calcium Nitrate Tetrahydrate Ca(NO₃)₂·4H₂O	Zr - Zr(NO3)4·5H2O	N/A	Citric acid (HOC(CO2H)(CH2CO2H)2)	N/A	Sol-gel	N/A	950	Air	90	10.67	0.045	8.43486	N/A	N/A	Fixed	N/A	mild	N/A	1000	N/A	N/A	650	30	15% CO2	1000	900	10	100% N2	1000	0.40517	0.40833	0.4008	0.3711	0.36601	0.35838	0.34516	0.33498	0.33315	0.32868	0.32359	0.32237	0.31789	0.3186	0.30975	0.3122	0.30975	0.30975
SGC-Na		Calcium Nitrate Tetrahydrate Ca(NO₃)₂·4H₂O	Na - Na(NO3)2	N/A	Citric acid (HOC(CO2H)(CH2CO2H)2)	N/A	Sol-gel	N/A	950	Air	90	9.33	0.041	8.78885	N/A	N/A	Fixed	N/A	mild	N/A	1000	N/A	N/A	650	30	15% CO2	1000	900	10	100% N2	1000	0.06378	0.05737	0.06307	0.05869	0.05676	0.05239	0.05107	0.05107	0.0416	0.05107	0.04537	0.05178	0.03652	0.04669	0.04283	0.0416	0.04099	0.04099
SGC-Pure		Calcium Nitrate Tetrahydrate Ca(NO₃)₂·4H₂O	N/A	N/A	Citric acid (HOC(CO2H)(CH2CO2H)2)	N/A	Sol-gel	N/A	950	Air	90	12.1	0.052	8.59504	N/A	N/A	Fixed	N/A	mild	N/A	1000	N/A	N/A	650	30	15% CO2	1000	900	10	100% N2	1000	0.26733	0.28249	0.28442	0.30019	0.27557	0.27812	0.26672	0.26866	0.26357	0.25981	0.23387	0.23254	0.21993	0.21932	0.22308	0.22247	0.22115	0.22054
Commerical CaO		CaCO3	N/A	N/A	N/A	N/A	N/A	N/A	900	Air	60	10.38	0.05	9.63391	N/A	N/A	Fixed	N/A	mild	N/A	1000	N/A	N/A	650	30	15% CO2	1000	900	10	100% N2	1000	0.20976	0.21362	0.18646	0.17436	0.16622	0.16368	0.16368	0.16307	0.15859	0.15096	0.14974	0.14526	0.14404	0.14404	0.14526	0.14526	0.14404	0.14343
CC	Routine Investigation of CO2 Sorption Enhancement for Extruded–Spheronized CaO-Based Pellets	limestone	N/A	N/A	N/A	N/A	N/A	25	850	N2	60	N/A	N/A		N/A	N/A	TGA	N/A	mild	25	100		850	650	30	15% CO2	100	850	2	100% N2	100	0.596	0.52085	0.46379	0.42381	0.3937	0.37004	0.35043	0.33335	0.31943	0.30805	0.29653	0.28919	0.28186	0.27376	0.26718	0.26149	0.25744	0.25174
CH		limestone	N/A	N/A	N/A	N/A	N/A	25	850	N2	60	3.26	0.02	12.2699	N/A	N/A	TGA	N/A	mild	25	100		850	650	30	15% CO2	100	850	2	100% N2	100	0.56576	0.51351	0.481	0.45481	0.43684	0.41736	0.40268	0.38952	0.37978	0.37168	0.36346	0.35536	0.34803	0.34221	0.33816	0.33411	0.32917	0.32513
CH-WM-5%		limestone	Mg - Mg(CH3COO)2 Magnesium Acetate	N/A	N/A	N/A	Sol-gel	25	850	N2	60	5.09	0.03	11.7878	N/A	N/A	TGA	N/A	mild	25	100		850	650	30	15% CO2	100	850	2	100% N2	100	0.58942	0.54944	0.52009	0.49808	0.48011	0.46215	0.44911	0.43608	0.4247	0.41571	0.40584	0.39686	0.39041	0.38383	0.37649	0.3708	0.36675	0.36106
CH-WM-15%		limestone	Mg - Mg(CH3COO)2 Magnesium Acetate	N/A	N/A	N/A	Sol-gel	25	850	N2	60	9.68	0.07	14.4628	N/A	N/A	TGA	N/A	mild	25	100		850	650	30	15% CO2	100	850	2	100% N2	100	0.55273	0.53641	0.52085	0.50466	0.4915	0.47847	0.47113	0.46468	0.45886	0.45152	0.44671	0.44178	0.43773	0.43279	0.42786	0.42381	0.42052	0.41571
CH-WM-25%		limestone	Mg - Mg(CH3COO)2 Magnesium Acetate	N/A	N/A	N/A	Sol-gel	25	850	N2	60	12.1	0.09	14.876	N/A	N/A	TGA	N/A	mild	25	100		850	650	30	15% CO2	100	850	2	100% N2	100	0.52503	0.50782	0.49719	0.4858	0.47771	0.46872	0.45886	0.45152	0.44342	0.43773	0.43279	0.42786	0.42305	0.41976	0.41483	0.41078	0.40837	0.40509
Ca-2M	Multishelled CaO Microspheres Stabilized by Atomic Layer Deposition of Al2O3 for Enhanced CO2 Capture Performance	Calcium Nitrate Tetrahydrate Ca(NO₃)₂·4H₂O	N/A	glucose solution, urea	N/A	N/A	template	5	800	Air	60	N/A	N/A		N/A	N/A	TGA	N/A	severe	50	100		900	650	20	12% CO2	100	900	5	100% CO2	100	0.71158	0.76303	0.7598	0.74538	0.72773	0.70685	0.68597	0.66337	0.64099	0.61839
Ca-3M		Calcium Nitrate Tetrahydrate Ca(NO₃)₂·4H₂O	N/A	glucose solution, urea	N/A	N/A	template	5	800	Air	60	N/A	N/A		N/A	N/A	TGA	N/A	severe	50	100		900	650	20	12% CO2	100	900	5	100% CO2	100	0.69685	0.7407	0.73443	0.71721	0.70155	0.68589	0.66397	0.63891	0.61542	0.59533	0.57184	0.55462	0.53739	0.52017	0.50607	0.49198	0.47945	0.47006
Ca-6M		Calcium Nitrate Tetrahydrate Ca(NO₃)₂·4H₂O	N/A	glucose solution, urea	N/A	N/A	template	5	800	Air	60	N/A	N/A		N/A	N/A	TGA	N/A	severe	50	100		900	650	20	12% CO2	100	900	5	100% CO2	100	0.72278	0.75011	0.72278	0.69867	0.66014	0.62484	0.58955	0.55898	0.53337	0.51099
Ca-3M-Al 10		Calcium Nitrate Tetrahydrate Ca(NO₃)₂·4H₂O	Al - C3H9Al Trimethylaluminum (TMA)	glucose solution, urea	N/A	N/A	原子层沉积（ALD）	5	800	Air	60	N/A	N/A		N/A	N/A	TGA	N/A	severe	50	100		900	650	20	12% CO2	100	900	5	100% CO2	100	0.62482	0.67806	0.68119	0.67806	0.6718	0.66867	0.6624	0.65927	0.65301	0.64518	0.64205	0.63891	0.63108	0.62952	0.62012	0.61699	0.60942	0.60472
Ca-3M-Al 20		Calcium Nitrate Tetrahydrate Ca(NO₃)₂·4H₂O	Al - C3H9Al Trimethylaluminum (TMA)	glucose solution, urea	N/A	N/A	原子层沉积（ALD）	5	800	Air	60	N/A	N/A		N/A	N/A	TGA	N/A	severe	50	100		900	650	20	12% CO2	100	900	5	100% CO2	100	0.49981	0.58124	0.59533	0.59689	0.59689	0.59533	0.59376	0.59063	0.5875	0.58437	0.5828	0.58124	0.57967	0.5781	0.57341	0.57184	0.56714	0.56714
limestone		limestone	N/A	N/A	N/A	N/A	N/A	5	800	Air	60	N/A	N/A		N/A	N/A	TGA	N/A	severe	50	100		900	650	20	12% CO2	100	900	5	100% CO2	100	0.52956	0.36853	0.29989	0.25448	0.23413	0.21377	0.19811	0.18402	0.17958	0.16705	0.16705	0.15766	0.15296	0.14826	0.142	0.1373	0.1326	0.12947
P-1	A Model to Stabilize CO2 Uptake Capacity during Carbonation–Calcination Cycles and its Case of CaO–MgO	Calcium Formate Ca(HCOO)2	N/A	N/A	N/A	N/A	dry mixing	5	900	Air	120	4.4	N/A		N/A	N/A	TGA	25mg	mild	20	60		900	680	30	14% CO2	70	780	10	100% N2	60	0.5181	0.58973	0.61597	0.61847	0.60285	0.57286	0.53767	0.45021	0.41106	0.37337	0.33943	0.31715	0.29757	0.28071	0.26634	0.25593	0.24947	0.24406
P-2		Calcium Acetate Ca(CH3COO)2.H2O	N/A	N/A	N/A	N/A	dry mixing	5	900	Air	120	8.8	N/A		N/A	N/A	TGA	25mg	mild	20	60		900	680	30	14% CO2	70	780	10	100% N2	60	0.69281	0.68885	0.66803	0.642	0.6093	0.57411	0.53767	0.50768	0.47895	0.45417	0.43459	0.41627	0.39545	0.38233	0.36817	0.3538	0.34464	0.33547
P-3		Calcium Propanoate Ca(C₂H₅COO)₂	N/A	N/A	N/A	N/A	dry mixing	5	900	Air	120	0.88	N/A		N/A	N/A	TGA	25mg	mild	20	60		900	680	30	14% CO2	70	780	10	100% N2	60	0.09933	0.09163	0.08497	0.08497	0.08372	0.08247	0.08247	0.08247	0.07976	0.07976	0.07851	0.07976	0.07976	0.07726	0.07851	0.07601	0.07601	0.07455
P-6		Calcium Gluconate Ca(C6H11O7)2	N/A	N/A	N/A	N/A	dry mixing	5	900	Air	120	8.8	N/A		N/A	N/A	TGA	25mg	mild	20	60		900	680	30	14% CO2	70	780	10	100% N2	60	0.66803	0.65241	0.65116	0.6472	0.64595	0.64595	0.6472	0.64449	0.64449	0.642	0.6472	0.63929	0.63804	0.63679	0.63408	0.63013	0.63013	0.62638
C-1		Calcium Formate Ca(HCOO)2	Mg - Mg(NO3)2·6 H2O	N/A	N/A	N/A	dry mixing	5	900	Air	120	N/A	N/A		N/A	N/A	TGA	25mg	mild	20	60		900	680	30	14% CO2	70	780	10	100% N2	60	0.4614	0.460265	0.45913	0.458525	0.45792	0.45792	0.45792	0.45731	0.4567	0.45609	0.45548	0.45548	0.45548	0.45548	0.45548	0.454345	0.45321	0.45382
C-2		Calcium Acetate Ca(CH3COO)2.H2O	Mg - Mg(NO3)2·6 H2O	N/A	N/A	N/A	dry mixing	5	900	Air	120	N/A	N/A		N/A	N/A	TGA	25mg	mild	20	60		900	680	30	14% CO2	70	780	10	100% N2	60	0.57424	0.57424	0.57424	0.573105	0.57197	0.57197	0.57197	0.572495	0.57302	0.572495	0.57197	0.572495	0.57302	0.57302	0.57302	0.57302	0.57302	0.57302
C-3		Calcium Propanoate Ca(C₂H₅COO)₂	Mg - Mg(NO3)2·6 H2O	N/A	N/A	N/A	dry mixing	5	900	Air	120	N/A	N/A		N/A	N/A	TGA	25mg	mild	20	60		900	680	30	14% CO2	70	780	10	100% N2	60	0.61829	0.618815	0.61934	0.61934	0.61934	0.621165	0.62299	0.624125	0.62526	0.625865	0.62647	0.62708	0.62769	0.62891	0.63013	0.63013	0.63013	0.63013
C-6		Calcium Gluconate Ca(C6H11O7)2	Mg - Mg(NO3)2·6 H2O	N/A	N/A	N/A	dry mixing	5	900	Air	120	N/A	N/A		N/A	N/A	TGA	25mg	mild	20	60		900	680	30	14% CO2	70	780	10	100% N2	60	0.63135	0.63135	0.63135	0.631875	0.6324	0.633005	0.63361	0.63248	0.63135	0.63135	0.63135	0.63135	0.63135	0.63074	0.63013	0.62952	0.62891	0.6283
Ni/CZC-0.5	Hydrogen production by sorption-enhanced steam reforming of acetic acid over Ni/CexZr1-xO2-CaO Catalysts	Calcium Acetate Ca(CH3COO)2.H2O	Ce/Zr - Ce(NO3)3·6H2O, ZrOCl2·8H2O	N/A	Citric acid (HOC(CO2H)(CH2CO2H)2)	N/A	Sol-gel + Impregnation	N/A	650/450	Air	240/240	35.1327	0.041621	2.36936	N/A	N/A	Fixed	0.5g	mild	10	15	N/A	N/A	600	40	10% CO2	15	900	N/A	100% Ar	15	0.22066	0.2088	0.17852	0.19236	0.16603	0.1522	0.14699	0.14699	0.13648	0.1292	0.11016	0.10683	0.11349	0.10953	0.10485
Ni/CZC-1.5		Calcium Acetate Ca(CH3COO)2.H2O	Ce/Zr - Ce(NO3)3·6H2O, ZrOCl2·8H2O	N/A	Citric acid (HOC(CO2H)(CH2CO2H)2)	N/A	Sol-gel + Impregnation	N/A	650/450	Air	240/240	22.5179	0.01575	1.39889	N/A	N/A	Fixed	0.5g	mild	10	15	N/A	N/A	600	40	10% CO2	15	900	N/A	100% Ar	15	0.2962	0.27321	0.25157	0.24563	0.24501	0.23908	0.21473	0.21078	0.19371	0.18976	0.18903	0.19298	0.20349	0.18841	0.1831
Ni/CZC-2.5		Calcium Acetate Ca(CH3COO)2.H2O	Ce/Zr - Ce(NO3)3·6H2O, ZrOCl2·8H2O	N/A	Citric acid (HOC(CO2H)(CH2CO2H)2)	N/A	Sol-gel + Impregnation	N/A	650/450	Air	240/240	8.5676	0.017061	3.98268	N/A	N/A	Fixed	0.5g	mild	10	15	N/A	N/A	600	40	10% CO2	15	900	N/A	100% Ar	15	0.30807	0.30879	0.29298	0.30213	0.29235	0.28965	0.26925	0.27196	0.2653	0.26468	0.24824	0.25157	0.25479	0.2627	0.26135
Ni/CZC-3.5		Calcium Acetate Ca(CH3COO)2.H2O	Ce/Zr - Ce(NO3)3·6H2O, ZrOCl2·8H2O	N/A	Citric acid (HOC(CO2H)(CH2CO2H)2)	N/A	Sol-gel + Impregnation	N/A	650/450	Air	240/240	8.1814	0.010846	2.65138	N/A	N/A	Fixed	0.5g	mild	10	15	N/A	N/A	600	40	10% CO2	15	900	N/A	100% Ar	15	0.44687	0.42179	0.40078	0.3732	0.35146	0.32908	0.32128	0.31535	0.30151	0.29038	0.28049	0.26135	0.23575	0.24501	0.25021
Ni/CZC-4.5		Calcium Acetate Ca(CH3COO)2.H2O	Ce/Zr - Ce(NO3)3·6H2O, ZrOCl2·8H2O	N/A	Citric acid (HOC(CO2H)(CH2CO2H)2)	N/A	Sol-gel + Impregnation	N/A	650/450	Air	240/240	9.1052	0.016595	3.64517	N/A	N/A	Fixed	0.5g	mild	10	15	N/A	N/A	600	40	10% CO2	15	900	N/A	100% Ar	15	0.46924	0.43563	0.40535	0.3679	0.30213	0.28247	0.24886	0.20287	0.18705	0.1858	0.17592	0.16603	0.15813	0.17259	0.18445
Zr-CaO	H2 production from sorption enhanced steam reforming of biogas using multifunctional catalysts of Ni over Zr-, Ce- and La-modified CaO sorbents	CaO	Zr - ZrO(NO3)2·6H2O	N/A	N/A	N/A	wet mixing	N/A	900	Air	180	17.7	0.04	4.51977	55.1		Fixed	1g	mild	N/A	60		850	600	30	15% CO2	60	850	30	100% N2	60	0.3063	0.3063	0.30782	0.30301	0.29909	0.2982	0.29504	0.29112	0.28783	0.28391
Ce-CaO		CaO	Ce - Ce(NO₃)₃·6H₂O	N/A	N/A	N/A	wet mixing	N/A	900	Air	180	9.75	0.03	6.15385	56.6		Fixed	1g	mild	N/A	60		850	600	30	15% CO2	60	850	30	100% N2	60	0.22548	0.23269	0.23344	0.23193	0.23193	0.23193	0.22876	0.23825	0.2399	0.23344
La-CaO		CaO	La - La(NO3)3·6 H2O	N/A	N/A	N/A	wet mixing	N/A	900	Air	180	6.32	0.03	9.49367	56		Fixed	1g	mild	N/A	60		850	600	30	15% CO2	60	850	30	100% N2	60	0.29188	0.28151	0.27114	0.26152	0.24635	0.25191	0.25431	0.25267	0.24711	0.2447
100%CaCO3-Mild	Green Synthesis of Nanosilica from Coal Fly Ash and Its Stabilizing Effect on CaO Sorbents for CO2 Capture	CaCO3	Si - nano-SiO2	N/A	N/A	N/A	dry mixing	N/A	950	N2	120	N/A	N/A		N/A	N/A	TGA	10mg	mild	50	60	N/A	N/A	700	5	100% CO2	60	900	3	100% N2	60	0.55891	0.47369	0.41273	0.37492	0.34137	0.31396	0.28765	0.2678	0.2478	0.23094	0.21834	0.20574	0.19314	0.18463	0.17518	0.16683	0.15848	0.15312
nano SiO2/CaO-Mild		CaCO3	Si - nano-SiO2	N/A	N/A	N/A	dry mixing	N/A	950	N2	120	7.4	0.45	121.622	N/A	N/A	TGA	10mg	mild	50	60	N/A	N/A	700	5	100% CO2	60	900	3	100% N2	60	0.42643	0.38642	0.36121	0.34767	0.33507	0.32656	0.31821	0.31396	0.30655	0.30451	0.30025	0.2971	0.29301	0.2908	0.28765	0.2856	0.28355	0.28245
mesoporous SiO2/CaO-Mild		CaCO3	Si - nano-SiO2	N/A	N/A	N/A	dry mixing	N/A	950	N2	120	8.4	0.4	95.2381	N/A	N/A	TGA	10mg	mild	50	60	N/A	N/A	700	5	100% CO2	60	900	3	100% N2	60	0.44423	0.39382	0.36232	0.34137	0.32766	0.31285	0.30561	0.29931	0.2919	0.28765	0.28135	0.2793	0.273	0.26985	0.2678	0.26449	0.26245	0.2604
100%CaCO3-realistic		CaCO3	Si - nano-SiO2	N/A	N/A	N/A	dry mixing	N/A	950	N2	120	N/A	N/A		N/A	N/A	TGA	10mg	severe	50	60	N/A	N/A	700	5	15% CO2	60	920	3	100% CO2	60	0.52611	0.41019	0.34064	0.29442	0.26063	0.23321	0.20805	0.18911	0.17002	0.1532	0.13956	0.12895	0.12062	0.11532	0.11001	0.1038	0.0985	0.09532
nano SiO2/CaO-realistic		CaCO3	Si - nano-SiO2	N/A	N/A	N/A	dry mixing	N/A	950	N2	120	7.4	0.45	121.622	N/A	N/A	TGA	10mg	severe	50	60	N/A	N/A	700	5	15% CO2	60	920	3	100% CO2	60	0.39549	0.34276	0.30594	0.28594	0.27124	0.25851	0.24912	0.24063	0.23533	0.23017	0.22381	0.22063	0.21532	0.21123	0.20911	0.20699	0.20487	0.20381
mesoporous SiO2/CaO-realistic		CaCO3	Si - nano-SiO2	N/A	N/A	N/A	dry mixing	N/A	950	N2	120	8.4	0.4	95.2381	N/A	N/A	TGA	10mg	severe	50	60	N/A	N/A	700	5	15% CO2	60	920	3	100% CO2	60	0.41231	0.35337	0.31442	0.287	0.27124	0.25442	0.24169	0.2323	0.22487	0.21426	0.20593	0.20169	0.19744	0.19214	0.18805	0.18381	0.18169	0.1785
CaO-CaCO3 COMMERICAL	Enhanced CO2 sorption performance of CaO/Ca3Al2O6 sorbents and its sintering-resistance mechanism	CaCO3	N/A	N/A	Citric acid (HOC(CO2H)(CH2CO2H)2)	N/A	Sol-gel	N/A	800	Air	10	29.3	0.302	20.6143	N/A	N/A	Fixed	15mg	mild	N/A	50		800	500	30	10% CO2	50	800	10	100% N2	50	0.289077	0.222425	0.176247	0.150244	0.132685	0.119907	0.110492	0.101526	0.0950998	0.0912142	0.0835925	0.0814255	0.0776151	0.0749998	0.0729076	0.0702922	0.0673033	0.0664814
C10A0		Calcium Nitrate Tetrahydrate Ca(NO₃)₂·4H₂O	Al - Al(NO3)3·9H2O	N/A	Citric acid (HOC(CO2H)(CH2CO2H)2)	N/A	Sol-gel	N/A	900	Air	90	8.2	0.029	7.07317	N/A	N/A	Fixed	15mg	mild	N/A	50		800	500	30	10% CO2	50	800	10	100% N2	50	0.0938296	0.0938296	0.0938296	0.0929328	0.0921109	0.0916626	0.0912142	0.0903923	0.0899439	0.0895704	0.0886736	0.0878517	0.0878517	0.0878517	0.0874034	0.0874034	0.0865814	0.0856847
C9A1		Calcium Nitrate Tetrahydrate Ca(NO₃)₂·4H₂O	Al - Al(NO3)3·9H2O	N/A	Citric acid (HOC(CO2H)(CH2CO2H)2)	N/A	Sol-gel	N/A	900	Air	90	8.9	0.03	6.74157	N/A	N/A	Fixed	15mg	mild	N/A	50		800	500	30	10% CO2	50	800	10	100% N2	50	0.215177	0.214281	0.214281	0.215177	0.215177	0.214729	0.214281	0.214281	0.214281	0.213833	0.213459	0.213459	0.213011	0.212189	0.211292	0.21047	0.210022	0.208303
C8A2		Calcium Nitrate Tetrahydrate Ca(NO₃)₂·4H₂O	Al - Al(NO3)3·9H2O	N/A	Citric acid (HOC(CO2H)(CH2CO2H)2)	N/A	Sol-gel	N/A	900	Air	90	9.5	0.03	6.31579	N/A	N/A	Fixed	15mg	mild	N/A	50		800	500	30	10% CO2	50	800	10	100% N2	50	0.191192	0.191192	0.191192	0.192088	0.192088	0.190818	0.190818	0.19037	0.19037	0.191192	0.191192	0.190818	0.190818	0.191192	0.19164	0.19164	0.191192	0.191192
C7A3		Calcium Nitrate Tetrahydrate Ca(NO₃)₂·4H₂O	Al - Al(NO3)3·9H2O	N/A	Citric acid (HOC(CO2H)(CH2CO2H)2)	N/A	Sol-gel	N/A	900	Air	90	6	0.027	9	N/A	N/A	Fixed	15mg	mild	N/A	50		800	500	30	10% CO2	50	800	10	100% N2	50	0.0348744	0.0348744	0.035248	0.035248	0.034426	0.034426	0.034426	0.0339777	0.0339777	0.0331558	0.0331558	0.032259	0.0331558	0.0327074	0.0327074	0.0327074	0.0327074	0.0327074
C6A4		Calcium Nitrate Tetrahydrate Ca(NO₃)₂·4H₂O	Al - Al(NO3)3·9H2O	N/A	Citric acid (HOC(CO2H)(CH2CO2H)2)	N/A	Sol-gel	N/A	900	Air	90	5.6	0.01	3.57143	N/A	N/A	Fixed	15mg	mild	N/A	50		800	500	30	10% CO2	50	800	10	100% N2	50	0.00408892	0.00408892	0.00408892	0.00408892	0.00408892	0.00408892	0.00408892	0.00364056	0.00364056	0.00364056	0.00364056	0.00364056	0.00364056	0.00364056	0.00364056	0.00364056	0.00364056	0.00364056
10% Al2Zr3O9	Effects of second metal oxides on zirconia-stabilized Ca-based sorbent for sorption/catalyst integrated gasification	Calcium Nitrate Tetrahydrate Ca(NO₃)₂·4H₂O	Al/Zr - ZrO(NO3)2·6H2O, Al(NO3)3·9H2O	NaOH	N/A	ethanol	precipitation	N/A	750	Air	60	23.3	0.083	7.12446	N/A	N/A	TGA	30mg	mild	40	50	N/A	N/A	675	10	100% CO2	20	850	10	100% N2	50	0.70138	0.730162	0.737404	0.728862	0.696552	0.637873	0.579194	0.522929	0.469078	0.388673	0.319224	0.270201	0.241419	0.219879	0.206694	0.198338	0.192396	0.195924
5% Al2Zr3O9+ 5%CaZrO3		Calcium Nitrate Tetrahydrate Ca(NO₃)₂·4H₂O	Al/Zr - ZrO(NO3)2·6H2O, NaAlO2	NaOH	N/A	ethanol	precipitation	N/A	750	Air	60	N/A	N/A		N/A	N/A	TGA	30mg	mild	40	50	N/A	N/A	675	10	100% CO2	20	850	10	100% N2	50	0.670183	0.635459	0.586436	0.532585	0.497675	0.457008	0.421169	0.388673	0.368433	0.357663	0.343178	0.329994	0.325352	0.321638	0.31681	0.309754	0.304926	0.302512
10% MgZrO3		Calcium Nitrate Tetrahydrate Ca(NO₃)₂·4H₂O	Mg/Zr- ZrO(NO3)2·6H2O, Mg(NO3)2·6H2O	NaOH	N/A	ethanol	precipitation	N/A	750	Air	60	14.6	0.0654	8.9589	N/A	N/A	TGA	30mg	mild	40	50	N/A	N/A	675	10	100% CO2	20	850	10	100% N2	50	0.627103	0.483377	0.486905	0.461836	0.458308	0.436582	0.406685	0.363605	0.321638	0.283386	0.252189	0.223407	0.204281	0.188682	0.176798	0.167142	0.1612	0.156372
10% MgMo2O8		Calcium Nitrate Tetrahydrate Ca(NO₃)₂·4H₂O	Mg/Mo - Mg(NO3)2·6H2O, (NH4)6Mo7O24·4H2O	NaOH	N/A	ethanol	precipitation	N/A	750	Air	60	13.2	0.027	4.09091	N/A	N/A	TGA	30mg	mild	40	50	N/A	N/A	675	10	100% CO2	20	850	10	100% N2	50	0.612804	0.410399	0.399629	0.384031	0.371961	0.36249	0.353949	0.345593	0.342064	0.332409	0.326466	0.319224	0.321638	0.314396	0.309754	0.303626	0.30734	0.303626
5% TiO2+5%ZrO2		Calcium Nitrate Tetrahydrate Ca(NO₃)₂·4H₂O	Ti/Zr - TiCl4, ZrO(NO3)2·6H2O	NaOH	N/A	ethanol	precipitation	N/A	750	Air	60	19.3	0.039	4.04145	N/A	N/A	TGA	30mg	mild	40	50	N/A	N/A	675	10	100% CO2	20	850	10	100% N2	50	0.518101	0.527757	0.562481	0.602034	0.59962	0.574366	0.542055	0.502503	0.466664	0.424698	0.382731	0.342064	0.313282	0.283386	0.254603	0.224707	0.192396	0.158785
10% ZrSiO4		Calcium Nitrate Tetrahydrate Ca(NO₃)₂·4H₂O	Si/Zr - ZrO(NO3)2·6H2O, Na2SiO3	NaOH	N/A	ethanol	precipitation	N/A	750	Air	60	31.6	0.1773	11.2215	N/A	N/A	TGA	30mg	mild	40	50	N/A	N/A	675	10	100% CO2	20	850	10	100% N2	50	0.495447	0.360077	0.310868	0.286913	0.261845	0.243833	0.233063	0.225821	0.218579	0.210223	0.205395	0.198338	0.198338	0.192396	0.186268	0.18274	0.18274	0.180326
10% CaZrO3		Calcium Nitrate Tetrahydrate Ca(NO₃)₂·4H₂O	Zr - ZrO(NO3)2·6H2O	NaOH	N/A	ethanol	precipitation	N/A	750	Air	60	12.9	0.057	8.83721	N/A	N/A	TGA	30mg	mild	40	50	N/A	N/A	675	10	100% CO2	20	850	10	100% N2	50	0.526457	0.482262	0.461836	0.466664	0.466664	0.46425	0.460722	0.460722	0.458308	0.457008	0.45348	0.45218	0.449766	0.449766	0.448652	0.443824	0.44271	0.443824
FD100	Effects of Drying Methods on Wet Chemistry Synthesis of Al-Stabilized CaO Sorbents for Cyclic CO2 Capture	Calcium Acetate Ca(CH3COO)2.H2O	Al - Al(NO3)3·9H2O	N/A	N/A	N/A	wet mixing	10	900	Air	90	N/A	N/A		N/A	N/A	TGA	5mg	mild	20	100	N/A	N/A	650	30	15% CO2	100	850	1	100% N2	100	0.40131	0.46266	0.49163	0.51087	0.52288	0.52288	0.52288	0.51678	0.51202	0.5084	0.49887	0.49277	0.48801	0.47962	0.476	0.46876	0.464	0.45904
FD90		Calcium Acetate Ca(CH3COO)2.H2O	Al - Al(NO3)3·9H2O	N/A	N/A	N/A	wet mixing	10	900	Air	90	N/A	N/A		N/A	N/A	TGA	5mg	mild	20	100	N/A	N/A	650	30	15% CO2	100	850	1	100% N2	100	0.53126	0.54937	0.55413	0.55165	0.5446	0.53374	0.52288	0.51678	0.50725	0.49525	0.49163	0.47962	0.47467	0.4699	0.46266	0.45676	0.4518	0.44704
FD80		Calcium Acetate Ca(CH3COO)2.H2O	Al - Al(NO3)3·9H2O	N/A	N/A	N/A	wet mixing	10	900	Air	90	N/A	N/A		N/A	N/A	TGA	5mg	mild	20	100	N/A	N/A	650	30	15% CO2	100	850	1	100% N2	100	0.5385	0.52898	0.51449	0.50116	0.48553	0.47353	0.46038	0.44952	0.44475	0.43503	0.42913	0.42055	0.41579	0.40855	0.40493	0.40016	0.39406	0.39044
FD70		Calcium Acetate Ca(CH3COO)2.H2O	Al - Al(NO3)3·9H2O	N/A	N/A	N/A	wet mixing	10	900	Air	90	9.4	0.099	21.0638	N/A	N/A	TGA	5mg	mild	20	100	N/A	N/A	650	30	15% CO2	100	850	1	100% N2	100	0.46762	0.464	0.46152	0.45428	0.44704	0.43865	0.43141	0.42551	0.41941	0.41331	0.41102	0.40626	0.40264	0.39902	0.39406	0.39292	0.3893	0.38701
FD60		Calcium Acetate Ca(CH3COO)2.H2O	Al - Al(NO3)3·9H2O	N/A	N/A	N/A	wet mixing	10	900	Air	90	N/A	N/A		N/A	N/A	TGA	5mg	mild	20	100	N/A	N/A	650	30	15% CO2	100	850	1	100% N2	100	0.42189	0.42551	0.42665	0.42055	0.41579	0.40626	0.40378	0.39902	0.39044	0.38701	0.37977	0.37844	0.37482	0.3712	0.36891	0.36529	0.36167	0.36167
ED100		Calcium Acetate Ca(CH3COO)2.H2O	Al - Al(NO3)3·9H2O	N/A	N/A	N/A	wet mixing	10	900	Air	90	N/A	N/A		N/A	N/A	TGA	5mg	mild	20	100	N/A	N/A	650	30	15% CO2	100	850	1	100% N2	100	0.42599	0.47402	0.49676	0.50696	0.5146	0.50696	0.50696	0.50186	0.49676	0.49049	0.48422	0.47912	0.46892	0.46265	0.45893	0.45246	0.44618	0.44501
ED90		Calcium Acetate Ca(CH3COO)2.H2O	Al - Al(NO3)3·9H2O	N/A	N/A	N/A	wet mixing	10	900	Air	90	N/A	N/A		N/A	N/A	TGA	5mg	mild	20	100	N/A	N/A	650	30	15% CO2	100	850	1	100% N2	100	0.48422	0.50441	0.51206	0.51323	0.51206	0.51206	0.50441	0.50441	0.49676	0.48677	0.48677	0.47912	0.47657	0.4703	0.46383	0.46265	0.45893	0.45246
ED80		Calcium Acetate Ca(CH3COO)2.H2O	Al - Al(NO3)3·9H2O	N/A	N/A	N/A	wet mixing	10	900	Air	90	N/A	N/A		N/A	N/A	TGA	5mg	mild	20	100	N/A	N/A	650	30	15% CO2	100	850	1	100% N2	100	0.44501	0.46775	0.47402	0.47402	0.47402	0.4752	0.4703	0.46638	0.46128	0.45638	0.45501	0.45246	0.44873	0.44501	0.44246	0.44363	0.43736	0.43599
ED70		Calcium Acetate Ca(CH3COO)2.H2O	Al - Al(NO3)3·9H2O	N/A	N/A	N/A	wet mixing	10	900	Air	90	7.5	0.048	12.8	N/A	N/A	TGA	5mg	mild	20	100	N/A	N/A	650	30	15% CO2	100	850	1	100% N2	100	0.40442	0.43344	0.44736	0.44736	0.44736	0.44736	0.44736	0.44501	0.44109	0.43854	0.43344	0.43226	0.42972	0.42599	0.42344	0.41952	0.41834	0.41325
ED60		Calcium Acetate Ca(CH3COO)2.H2O	Al - Al(NO3)3·9H2O	N/A	N/A	N/A	wet mixing	10	900	Air	90	N/A	N/A		N/A	N/A	TGA	5mg	mild	20	100	N/A	N/A	650	30	15% CO2	100	850	1	100% N2	100	0.41207	0.42089	0.42089	0.41697	0.4107	0.40952	0.40442	0.4007	0.39815	0.39305	0.39051	0.38678	0.38286	0.38031	0.37913	0.37521	0.37286	0.36894
SD100		Calcium Acetate Ca(CH3COO)2.H2O	Al - Al(NO3)3·9H2O	N/A	N/A	N/A	wet mixing	10	900	Air	90	N/A	N/A		N/A	N/A	TGA	5mg	mild	20	100	N/A	N/A	650	30	15% CO2	100	850	1	100% N2	100	0.46773	0.52002	0.53945	0.54987	0.55769	0.55128	0.55248	0.54607	0.53945	0.53164	0.52783	0.52002	0.51221	0.5068	0.49898	0.49518	0.49117	0.48596
SD90		Calcium Acetate Ca(CH3COO)2.H2O	Al - Al(NO3)3·9H2O	N/A	N/A	N/A	wet mixing	10	900	Air	90	N/A	N/A		N/A	N/A	TGA	5mg	mild	20	100	N/A	N/A	650	30	15% CO2	100	850	1	100% N2	100	0.57993	0.59035	0.59035	0.57472	0.5629	0.54867	0.53685	0.52904	0.51742	0.5082	0.50039	0.49257	0.48736	0.48075	0.47815	0.47434	0.47033	0.46653
SD80		Calcium Acetate Ca(CH3COO)2.H2O	Al - Al(NO3)3·9H2O	N/A	N/A	N/A	wet mixing	10	900	Air	90	N/A	N/A		N/A	N/A	TGA	5mg	mild	20	100	N/A	N/A	650	30	15% CO2	100	850	1	100% N2	100	0.54206	0.55909	0.56029	0.55508	0.55508	0.54206	0.53685	0.52643	0.52002	0.51341	0.5056	0.49778	0.48997	0.48596	0.48075	0.47294	0.47294	0.46913
SD70		Calcium Acetate Ca(CH3COO)2.H2O	Al - Al(NO3)3·9H2O	N/A	N/A	N/A	wet mixing	10	900	Air	90	15.5	0.056	7.22581	N/A	N/A	TGA	5mg	mild	20	100	N/A	N/A	650	30	15% CO2	100	850	1	100% N2	100	0.42345	0.46512	0.48736	0.49117	0.49518	0.49638	0.49518	0.49377	0.48997	0.48736	0.48596	0.48075	0.47815	0.47554	0.47554	0.47174	0.46773	0.46252
SD60		Calcium Acetate Ca(CH3COO)2.H2O	Al - Al(NO3)3·9H2O	N/A	N/A	N/A	wet mixing	10	900	Air	90	N/A	N/A		N/A	N/A	TGA	5mg	mild	20	100	N/A	N/A	650	30	15% CO2	100	850	1	100% N2	100	0.4521	0.44829	0.44829	0.44689	0.44429	0.44429	0.43908	0.43788	0.43387	0.43247	0.42986	0.42726	0.42605	0.42345	0.42345	0.42345	0.41944	0.41824
SD100-Severe		Calcium Acetate Ca(CH3COO)2.H2O	Al - Al(NO3)3·9H2O	N/A	N/A	N/A	wet mixing	10	900	Air	90	N/A	N/A		N/A	N/A	TGA	5mg	severe	20	100	N/A	N/A	650	5	90% CO2	100	950	1	90%CO2	100	0.73072	0.57246	0.49584	0.44809	0.4092	0.37897	0.3526	0.32757	0.31121	0.29484	0.27732	0.26346	0.24844	0.23708	0.22823	0.22072	0.21206	0.20686
SD90-Severe		Calcium Acetate Ca(CH3COO)2.H2O	Al - Al(NO3)3·9H2O	N/A	N/A	N/A	wet mixing	10	900	Air	90	N/A	N/A		N/A	N/A	TGA	5mg	severe	20	100	N/A	N/A	650	5	90% CO2	100	950	1	90%CO2	100	0.68162	0.53973	0.46811	0.42557	0.39418	0.36896	0.3501	0.33258	0.31756	0.30485	0.29484	0.28233	0.27597	0.26847	0.26346	0.25711	0.25095	0.2471
SD80-Severe		Calcium Acetate Ca(CH3COO)2.H2O	Al - Al(NO3)3·9H2O	N/A	N/A	N/A	wet mixing	10	900	Air	90	N/A	N/A		N/A	N/A	TGA	5mg	severe	20	100	N/A	N/A	650	5	90% CO2	100	950	1	90%CO2	100	0.60769	0.39669	0.32006	0.28483	0.26096	0.2471	0.23843	0.22823	0.21957	0.21571	0.20936	0.20686	0.19935	0.19184	0.19069	0.18818	0.18183	0.18183
SD70-Severe		Calcium Acetate Ca(CH3COO)2.H2O	Al - Al(NO3)3·9H2O	N/A	N/A	N/A	wet mixing	10	900	Air	90	N/A	N/A		N/A	N/A	TGA	5mg	severe	20	100	N/A	N/A	650	5	90% CO2	100	950	1	90%CO2	100	0.57246	0.51085	0.47832	0.46061	0.44559	0.43423	0.43057	0.41671	0.41036	0.4067	0.39919	0.39534	0.39284	0.38783	0.38783	0.38032	0.37782	0.37532
SD60-Severe		Calcium Acetate Ca(CH3COO)2.H2O	Al - Al(NO3)3·9H2O	N/A	N/A	N/A	wet mixing	10	900	Air	90	N/A	N/A		N/A	N/A	TGA	5mg	severe	20	100	N/A	N/A	650	5	90% CO2	100	950	1	90%CO2	100	0.46811	0.40535	0.37147	0.3526	0.33508	0.32122	0.30986	0.29869	0.28849	0.27983	0.27232	0.26596	0.25845	0.25345	0.24844	0.24459	0.23959	0.23458
CaO/Zr/Ce=40:0.5:0.5	Effect of micro-structure and oxygen vacancy on the stability of (Zr-Ce)-additive CaO-based sorbent in CO2 adsorption	Calcium Nitrate Tetrahydrate Ca(NO₃)₂·4H₂O	Ce/Zr- Zr(NO3)4·5H2O, Ce(NO3)3.6H2O	N/A	Citric acid (HOC(CO2H)(CH2CO2H)2)	N/A	Sol-gel	2	700	Air	240	N/A	N/A		N/A	N/A	TGA	10mg	mild	10	50	N/A	N/A	600	45	50% CO2	50	700	20	100% N2	50	0.69446	0.6859	0.6535	0.64494	0.63638	0.63203	0.63032	0.6244	0.61583	0.62176	0.61491	0.60635	0.60122	0.5995	0.5995	0.59871
CaO/Zr/Ce=30:0.5:0.5		Calcium Nitrate Tetrahydrate Ca(NO₃)₂·4H₂O	Ce/Zr- Zr(NO3)4·5H2O, Ce(NO3)3.6H2O	N/A	Citric acid (HOC(CO2H)(CH2CO2H)2)	N/A	Sol-gel	2	700	Air	240	N/A	N/A		N/A	N/A	TGA	10mg	mild	10	50	N/A	N/A	600	45	50% CO2	50	700	20	100% N2	50	0.68021	0.68111	0.68111	0.68021	0.68021	0.67945	0.68021	0.68187	0.68111	0.67945	0.68276	0.68021	0.68111	0.68111	0.68187	0.68187	0.68187	0.68519
CaO/Zr/Ce=15:0.5:0.5		Calcium Nitrate Tetrahydrate Ca(NO₃)₂·4H₂O	Ce/Zr- Zr(NO3)4·5H2O, Ce(NO3)3.6H2O	N/A	Citric acid (HOC(CO2H)(CH2CO2H)2)	N/A	Sol-gel	2	700	Air	240	N/A	N/A		N/A	N/A	TGA	10mg	mild	10	50	N/A	N/A	600	45	50% CO2	50	700	20	100% N2	50	0.51574	0.52509	0.54129	0.54564	0.56355	0.57382	0.57554	0.57382	0.57817	0.57554	0.58238	0.57646	0.57896	0.57988	0.57817	0.58238
CaO		Calcium Nitrate Tetrahydrate Ca(NO₃)₂·4H₂O	N/A	N/A	Citric acid (HOC(CO2H)(CH2CO2H)2)	N/A	Sol-gel	2	700	Air	240	N/A	N/A		N/A	N/A	TGA	10mg	mild	10	50	N/A	N/A	600	45	50% CO2	50	700	20	100% N2	50	0.7084	0.65636	0.62906	0.61171	0.58199	0.55635	0.53416	0.51184	0.51018	0.49206	0.4788	0.46719	0.46145	0.44908	0.4367	0.43836
Ca-Fe	Developing a Novel CaO-Based Sorbent for Promoted CO2 Capture and Tar Reduction	CaO	Fe - Fe(NO3)3)·9H2O	N/A	Propionic Acid (CH3CH2CO2H)	N/A	Sol-gel	2	900	Air	60	4.38	0.013	5.93607	N/A	N/A	TGA	10mg	severe	N/A	1000	N/A	N/A	720	50	15% CO2	500	850	5	15% CO2	1000	0.582154	0.486912	0.390823	0.30132	0.204768	0.183331	0.154915	0.130264	0.124293	0.106544
Ca-Al		CaO	Al - Al(NO3)3·9H2O	N/A	N/A	2-propanal	Sol-gel	5	500/1000	Air	60/60	12.8	0.031	4.84375	N/A	N/A	TGA	10mg	severe	N/A	500	N/A	N/A	720	50	15% CO2	500	850	5	15% CO2	1000	0.426037	0.376638	0.353761	0.347824	0.339993	0.327911	0.315926	0.297366	0.286602	0.289721
Ca-Fe-Al Original		CaO	Al/Fe - Al(NO3)3·9H2O, Fe(NO3)3)·9H2O	N/A	Propionic Acid (CH3CH2CO2H)	2-propanal	Sol-gel	5	500/1000	Air	60/60	5.56	0.014	5.03597	N/A	N/A	TGA	10mg	severe	N/A	500	N/A	N/A	720	50	15% CO2	500	850	5	15% CO2	1000	0.0955862	0.105702	0.121249	0.120803	0.128627	0.131792	0.135386	0.134984	0.14286	0.138659
Ca-Fe-Al hydrated		CaO	Al/Fe - Al(NO3)3·9H2O, Fe(NO3)3)·9H2O	N/A	Propionic Acid (CH3CH2CO2H)	2-propanal	Sol-gel	5	500/1000	Air	60/60	N/A	N/A		N/A	N/A	TGA	10mg	severe	N/A	500	N/A	N/A	720	50	15% CO2	500	850	5	15% CO2	1000	0.358192	0.335958	0.334738	0.326688	0.31735	0.309962	0.31042	0.298318	0.29204	0.287291
H-CaO	CO2 capture performance of CaO modified with by-product of biodiesel at calcium looping conditions	CaO	N/A	N/A	N/A	by-product of biodiesel(BPB)	wet mixing	N/A	800	Air	60	N/A	N/A		N/A	N/A	TGA	500mg	mild	N/A	2000	N/A	N/A	700	20	20% CO2	2000	850	10	100% N2	2000	0.61281	0.57327	0.53752	0.51215	0.4776	0.47121	0.43306	0.42806	0.42407	0.40749
BPB-CaO, BPB=5mL/g		CaO	N/A	N/A	N/A	by-product of biodiesel(BPB)	wet mixing	N/A	800	Air	60	N/A	N/A		N/A	N/A	TGA	500mg	mild	N/A	2000	N/A	N/A	700	20	20% CO2	2000	850	10	100% N2	2000	0.6204	0.59364	0.58086	0.55409	0.53632	0.51974	0.50696	0.49038	0.4776	0.46621
BPB-CaO, BPB=10mL/g		CaO	N/A	N/A	N/A	by-product of biodiesel(BPB)	wet mixing	N/A	800	Air	60	N/A	N/A		N/A	N/A	TGA	500mg	mild	N/A	2000	N/A	N/A	700	20	20% CO2	2000	850	10	100% N2	2000	0.68791	0.66494	0.65735	0.65356	0.65476	0.64837	0.64837	0.64078	0.62799	0.619
BPB-CaO, BPB=25mL/g		CaO	N/A	N/A	N/A	by-product of biodiesel(BPB)	wet mixing	N/A	800	Air	60	N/A	N/A		N/A	N/A	TGA	500mg	mild	N/A	2000	N/A	N/A	700	20	20% CO2	2000	850	10	100% N2	2000	0.69051	0.68531	0.68032	0.68911	0.68412	0.67892	0.68152	0.67393	0.65995	0.65216
BPB-CaO, BPB=50mL/g		CaO	N/A	N/A	N/A	by-product of biodiesel(BPB)	wet mixing	N/A	800	Air	60	N/A	N/A		N/A	N/A	TGA	500mg	mild	N/A	2000	N/A	N/A	700	20	20% CO2	2000	850	10	100% N2	2000	0.69171	0.69051	0.68272	0.67513	0.66754	0.65855	0.63558	0.62799	0.60762	0.60003
BPB-CaO, BPB=100mL/g		CaO	N/A	N/A	N/A	by-product of biodiesel(BPB)	wet mixing	N/A	800	Air	60	N/A	N/A		N/A	N/A	TGA	500mg	mild	N/A	2000	N/A	N/A	700	20	20% CO2	2000	850	10	100% N2	2000	0.67014	0.66614	0.66235	0.65595	0.64717	0.63818	0.6216	0.60882	0.58086	0.56947
O-CaO		CaO	N/A	N/A	N/A	N/A	N/A	N/A	N/A	N/A	N/A	N/A	N/A		N/A	N/A	TGA	500mg	mild	N/A	2000	N/A	N/A	700	20	20% CO2	2000	850	10	100% N2	2000	0.4561	0.44643	0.42215	0.39768	0.37834	0.36019	0.33947	0.33217	0.32861	0.32605
H-CaO 800c 10min		CaO	N/A	N/A	N/A	by-product of biodiesel(BPB)	wet mixing	N/A	800	Air	10	N/A	N/A		N/A	N/A	TGA	500mg	mild	N/A	2000	N/A	N/A	700	20	20% CO2	2000	850	10	100% N2	2000	0.62009	0.57628	0.53128	0.49122	0.46813	0.45728	0.44998	0.43538	0.40755	0.40637
H-CaO 800c 60min		CaO	N/A	N/A	N/A	by-product of biodiesel(BPB)	wet mixing	N/A	800	Air	60	N/A	N/A		N/A	N/A	TGA	500mg	mild	N/A	2000	N/A	N/A	700	20	20% CO2	2000	850	10	100% N2	2000	0.61634	0.57016	0.5374	0.51194	0.47919	0.46952	0.43301	0.42807	0.42452	0.40873
BPB-CaO 800C 10min		CaO	N/A	N/A	N/A	by-product of biodiesel(BPB)	wet mixing	N/A	800	Air	10	N/A	N/A		N/A	N/A	TGA	500mg	mild	N/A	2000	N/A	N/A	700	20	20% CO2	2000	850	10	100% N2	2000	0.65166	0.64554	0.62739	0.60904	0.59088	0.58476	0.57746	0.57016	0.53859	0.53622
BPB-CaO 800C 60min		CaO	N/A	N/A	N/A	by-product of biodiesel(BPB)	wet mixing	N/A	800	Air	60	N/A	N/A		N/A	N/A	TGA	500mg	mild	N/A	2000	N/A	N/A	700	20	20% CO2	2000	850	10	100% N2	2000	0.69291	0.68679	0.67949	0.68797	0.68324	0.67337	0.68186	0.67219	0.66015	0.65028
BPB-CaO 800C 120min		CaO	N/A	N/A	N/A	by-product of biodiesel(BPB)	wet mixing	N/A	800	Air	120	N/A	N/A		N/A	N/A	TGA	500mg	mild	N/A	2000	N/A	N/A	700	20	20% CO2	2000	850	10	100% N2	2000	0.69646	0.68186	0.6783	0.67594	0.67594	0.67712	0.66863	0.66982	0.66015	0.64791
BPB-CaO 850C 60min		CaO	N/A	N/A	N/A	by-product of biodiesel(BPB)	wet mixing	N/A	850	Air	60	N/A	N/A		N/A	N/A	TGA	500mg	mild	N/A	2000	N/A	N/A	700	20	20% CO2	2000	850	10	100% N2	2000	0.70376	0.70021	0.69172	0.68442	0.68186	0.67712	0.6418	0.6418	0.62601	0.60292
BPB-CaO 900C 60min		CaO	N/A	N/A	N/A	by-product of biodiesel(BPB)	wet mixing	N/A	900	Air	60	N/A	N/A		N/A	N/A	TGA	500mg	mild	N/A	2000	N/A	N/A	700	20	20% CO2	2000	850	10	100% N2	2000	0.55437	0.54964	0.552	0.54589	0.5374	0.53385	0.52161	0.49853	0.48274	0.46695
BPB-CaO 850 N2 10min		CaO	N/A	N/A	N/A	by-product of biodiesel(BPB)	wet mixing	N/A	800	Air	60	N/A	N/A		N/A	N/A	TGA	500mg	mild	N/A	2000	N/A	N/A	700	20	20% CO2	2000	850	10	100% N2	2000	0.69041	0.68819	0.67911	0.68467	0.68022	0.67466	0.68022	0.67021	0.6578	0.64093
BPB-CaO 920 70%CO2 10min		CaO	N/A	N/A	N/A	by-product of biodiesel(BPB)	wet mixing	N/A	800	Air	60	N/A	N/A		N/A	N/A	TGA	500mg	severe	N/A	2000	N/A	N/A	700	20	20% CO2	2000	920	10	70% CO2	2000	0.64204	0.62314	0.57811	0.5581	0.52104	0.49176	0.47267	0.41337	0.38632	0.3752
(Li-K)2CO3/CaO Carb600/Cal750	Alkali Carbonate Molten Salt Coated Calcium Oxide with Highly Improved Carbon Dioxide Capture Capacity	CaO	K/Li/Na - Li2CO3, Na2CO3, K2CO3	N/A	N/A	N/A	wet mixing	N/A	750	Air	300	23.88	0.145	12.1441	N/A	N/A	TGA	10mg	mild	10	40		750	600	30	100% CO2	40	750	30	100% N2	40	0.450672	0.361131	0.346623	0.32843	0.314042	0.306193	0.299891	0.295729	0.292399	0.289427	0.288713	0.287643	0.28574	0.28467	0.283481	0.282054	0.280152	0.279795
(Li-K)2CO3/CaO Carb700/Cal700		CaO	K/Li/Na - Li2CO3, Na2CO3, K2CO3	N/A	N/A	N/A	wet mixing	N/A	750	Air	300	23.88	0.145	12.1441	N/A	N/A	TGA	10mg	mild	10	40		750	700	30	100% CO2	40	700	30	100% N2	40	0.446272	0.313209	0.290616	0.280152	0.272779	0.270876	0.269449	0.266833	0.264931	0.262671	0.261601	0.259699	0.257915	0.256369	0.255655	0.253396	0.25304	0.251256
CaO Carb600/Cal750		CaO	N/A	N/A	N/A	N/A	N/A	N/A	750	Air	300	7.96	0.036	9.04523	N/A	N/A	TGA	10mg	mild	10	40		750	600	30	100% CO2	40	750	30	100% N2	40	0.0833518	0.082995	0.0821625	0.0803788	0.078833	0.0781194	0.0755036	0.0740766	0.0714604	0.0711036	0.069201	0.0665852	0.0669416	0.0655147	0.0632553	0.0621852	0.0621852	0.0599258
sol-gel CaO	Characteristics and performance of CaO-based high temperature CO2 sorbents derived from a sol–gel process with different supports	Calcium Nitrate Tetrahydrate Ca(NO₃)₂·4H₂O	N/A	N/A	Citric acid (HOC(CO2H)(CH2CO2H)2)	N/A	Sol-gel	N/A	850	Air	180	N/A	N/A		N/A	N/A	Fixed	N/A	mild	N/A	N/A	N/A	N/A	700	30	20% CO2	N/A	850	10	100% N2	N/A	0.74828	0.73572	0.71015	0.66012	0.61229	0.5638	0.54992	0.51311	0.48358	0.44258
nano-CaO		CaCO3 -nano	N/A	N/A	N/A	N/A	N/A	N/A	850	Air	180	N/A	N/A		N/A	N/A	Fixed	N/A	mild	N/A	N/A	N/A	N/A	700	30	20% CO2	N/A	850	10	100% N2	N/A	0.63213	0.58364	0.48358	0.44258	0.40357	0.37404	0.35134	0.33216	0.30505	0.28147
micro-CaO		CaCO3 -micro	N/A	N/A	N/A	N/A	N/A	N/A	850	Air	180	N/A	N/A		N/A	N/A	Fixed	N/A	mild	N/A	N/A	N/A	N/A	700	30	20% CO2	N/A	850	10	100% N2	N/A	0.71081	0.56975	0.4514	0.36676	0.30571	0.26163	0.21535	0.18956	0.21315	0.20146
90CaO-10ZrO2		Calcium Nitrate Tetrahydrate Ca(NO₃)₂·4H₂O	Zr - Zr(NO3)4·5H2O	N/A	Citric acid (HOC(CO2H)(CH2CO2H)2)	N/A	Sol-gel	N/A	850	Air	180	N/A	N/A		N/A	N/A	Fixed	N/A	mild	N/A	N/A	N/A	N/A	700	30	20% CO2	N/A	850	10	100% N2	N/A	0.67156	0.6739	0.65984	0.66265	0.64929	0.63969	0.63828	0.63828	0.61953	0.61508	0.59961	0.61508	0.62188	0.62117	0.60992	0.60992	0.61063	0.60992
90CaO-10MgO		Calcium Nitrate Tetrahydrate Ca(NO₃)₂·4H₂O	Mg - Mg(NO3)2·6 H2O	N/A	Citric acid (HOC(CO2H)(CH2CO2H)2)	N/A	Sol-gel	N/A	850	Air	180	N/A	N/A		N/A	N/A	Fixed	N/A	mild	N/A	N/A	N/A	N/A	700	30	20% CO2	N/A	850	10	100% N2	N/A	0.67085	0.65	0.64039	0.62399	0.63148	0.63078	0.62844	0.62469	0.62937	0.61578	0.59657	0.59516	0.58321	0.58837	0.57337	0.57337	0.57056	0.57196
90CaO-10Y2O3		Calcium Nitrate Tetrahydrate Ca(NO₃)₂·4H₂O	Y - Y(NO3)3·6H2O	N/A	Citric acid (HOC(CO2H)(CH2CO2H)2)	N/A	Sol-gel	N/A	850	Air	180	N/A	N/A		N/A	N/A	Fixed	N/A	mild	N/A	N/A	N/A	N/A	700	30	20% CO2	N/A	850	10	100% N2	N/A	0.68655	0.6896	0.67976	0.66054	0.65609	0.64109	0.65304	0.61367	0.62633	0.62563	0.61672	0.60313	0.61133	0.60313	0.59586	0.59727	0.58907	0.549
90CaO-10La2O3		Calcium Nitrate Tetrahydrate Ca(NO₃)₂·4H₂O	La - La(NO3)3·6 H2O	N/A	Citric acid (HOC(CO2H)(CH2CO2H)2)	N/A	Sol-gel	N/A	850	Air	180	N/A	N/A		N/A	N/A	Fixed	N/A	mild	N/A	N/A	N/A	N/A	700	30	20% CO2	N/A	850	10	100% N2	N/A	0.68515	0.64414	0.62703	0.60922	0.61883	0.60688	0.60313	0.60172	0.58462	0.56985	0.57056	0.57337	0.56681	0.57056	0.56985	0.57196	0.54736	0.52135
90CaO-10Al2O3		Calcium Nitrate Tetrahydrate Ca(NO₃)₂·4H₂O	Al - Al(NO3)3·9H2O	N/A	Citric acid (HOC(CO2H)(CH2CO2H)2)	N/A	Sol-gel	N/A	850	Air	180	N/A	N/A		N/A	N/A	Fixed	N/A	mild	N/A	N/A	N/A	N/A	700	30	20% CO2	N/A	850	10	100% N2	N/A	0.59961	0.60407	0.60172	0.58977	0.58907	0.58462	0.58016	0.57571	0.56235	0.5572	0.54665	0.54009	0.53564	0.53845	0.53025	0.51619	0.50658	0.49768
90CaO-10CeO		Calcium Nitrate Tetrahydrate Ca(NO₃)₂·4H₂O	Ce - Ce(NO₃)₃·6H₂O	N/A	Citric acid (HOC(CO2H)(CH2CO2H)2)	N/A	Sol-gel	N/A	850	Air	180	N/A	N/A		N/A	N/A	Fixed	N/A	mild	N/A	N/A	N/A	N/A	700	30	20% CO2	N/A	850	10	100% N2	N/A	0.60032	0.60243	0.61227	0.60922	0.59868	0.56821	0.54665	0.5347	0.51924	0.50799	0.50049	0.49697	0.50728	0.49697	0.48877	0.44917	0.42245	0.39433
90CaO-10BaO		Calcium Nitrate Tetrahydrate Ca(NO₃)₂·4H₂O	Ba - Ba(NO3)2	N/A	Citric acid (HOC(CO2H)(CH2CO2H)2)	N/A	Sol-gel	N/A	850	Air	180	N/A	N/A		N/A	N/A	Fixed	N/A	mild	N/A	N/A	N/A	N/A	700	30	20% CO2	N/A	850	10	100% N2	N/A	0.66874	0.61883	0.57946	0.54829	0.49697	0.44776	0.44331	0.433	0.41871	0.39785	0.38309	0.37863	0.38074	0.37488	0.36528	0.33177	0.31325	0.31161
90CaO-10ZnO		Calcium Nitrate Tetrahydrate Ca(NO₃)₂·4H₂O	Zn - Zn (NO3)2	N/A	Citric acid (HOC(CO2H)(CH2CO2H)2)	N/A	Sol-gel	N/A	850	Air	180	N/A	N/A		N/A	N/A	Fixed	N/A	mild	N/A	N/A	N/A	N/A	700	30	20% CO2	N/A	850	10	100% N2	N/A	0.58696	0.57196	0.49229	0.43066	0.41589	0.36457	0.33177	0.3006	0.2849	0.28115	0.28185	0.28045	0.27435	0.25959	0.2781	0.25818	0.25209	0.24694
90CaO-10Fe2O3		Calcium Nitrate Tetrahydrate Ca(NO₃)₂·4H₂O	Fe - Fe(NO3)3)·9H2O	N/A	Citric acid (HOC(CO2H)(CH2CO2H)2)	N/A	Sol-gel	N/A	850	Air	180	N/A	N/A		N/A	N/A	Fixed	N/A	mild	N/A	N/A	N/A	N/A	700	30	20% CO2	N/A	850	10	100% N2	N/A	0.51689	0.52674	0.54009	0.53775	0.53845	0.54525	0.50424	0.48502	0.49088	0.48877	0.48783	0.46792	0.44565	0.42245	0.38965	0.36153	0.34887	0.32052
90CaO-10CoO		Calcium Nitrate Tetrahydrate Ca(NO₃)₂·4H₂O	Co - Co(NO3)2	N/A	Citric acid (HOC(CO2H)(CH2CO2H)2)	N/A	Sol-gel	N/A	850	Air	180	N/A	N/A		N/A	N/A	Fixed	N/A	mild	N/A	N/A	N/A	N/A	700	30	20% CO2	N/A	850	10	100% N2	N/A	0.46628	0.4337	0.25373	0.14055	0.11383	0.10868	0.10329	0.09438	0.08782	0.08852	0.08782	0.08852	0.08477	0.08266	0.07727	0.07282	0.06767	0.05806
CaZrO2 850℃ N2		Calcium Nitrate Tetrahydrate Ca(NO₃)₂·4H₂O	Zr - Zr(NO3)4·5H2O	N/A	Citric acid (HOC(CO2H)(CH2CO2H)2)	N/A	Sol-gel	N/A	850	Air	180	N/A	N/A		N/A	N/A	Fixed	N/A	mild	N/A	N/A	N/A	N/A	700	30	20% CO2	N/A	850	10	100% N2	N/A	0.67547	0.67975	0.66237	0.66166	0.65023	0.63904	0.63285	0.63214	0.61904	0.60857	0.59381	0.60595	0.61809	0.61904	0.60786	0.60524	0.60524	0.60952
CaZrO2 950℃ N2		Calcium Nitrate Tetrahydrate Ca(NO₃)₂·4H₂O	Zr - Zr(NO3)4·5H2O	N/A	Citric acid (HOC(CO2H)(CH2CO2H)2)	N/A	Sol-gel	N/A	850	Air	180	N/A	N/A		N/A	N/A	Fixed	N/A	mild	N/A	N/A	N/A	N/A	700	30	20% CO2	N/A	950	10	100% N2	N/A	0.6719	0.65809	0.63738	0.63023	0.63547	0.63023	0.6269	0.625	0.61285	0.61047	0.59833	0.59119	0.5869	0.57738	0.56691	0.56096	0.55477	0.55143
CaZrO2 950℃ CO2		Calcium Nitrate Tetrahydrate Ca(NO₃)₂·4H₂O	Zr - Zr(NO3)4·5H2O	N/A	Citric acid (HOC(CO2H)(CH2CO2H)2)	N/A	Sol-gel	N/A	850	Air	180	N/A	N/A		N/A	N/A	Fixed	N/A	severe	N/A	N/A	N/A	N/A	700	30	20% CO2	N/A	950	10	100% CO2	N/A	0.69094	0.66499	0.61381	0.61643	0.63976	0.65452	0.63976	0.63023	0.62761	0.62262	0.61047	0.59833	0.58786	0.58	0.56691	0.56357	0.5531	0.53834
sol-gel CaO 850℃ N2		Calcium Nitrate Tetrahydrate Ca(NO₃)₂·4H₂O	N/A	N/A	Citric acid (HOC(CO2H)(CH2CO2H)2)	N/A	Sol-gel	N/A	850	Air	180	N/A	N/A		N/A	N/A	Fixed	N/A	mild	N/A	N/A	N/A	N/A	700	30	20% CO2	N/A	850	10	100% N2	N/A	0.73713	0.69356	0.69094	0.67975	0.6519	0.63809	0.62166	0.59833	0.57572	0.52977	0.5062	0.48549	0.44382	0.41787	0.3874	0.35717	0.34574	0.33788
sol-gel CaO 950℃ N2		Calcium Nitrate Tetrahydrate Ca(NO₃)₂·4H₂O	N/A	N/A	Citric acid (HOC(CO2H)(CH2CO2H)2)	N/A	Sol-gel	N/A	850	Air	180	N/A	N/A		N/A	N/A	Fixed	N/A	mild	N/A	N/A	N/A	N/A	700	30	20% CO2	N/A	950	10	100% N2	N/A	0.75879	0.62595	0.54786	0.52358	0.50882	0.48287	0.45335	0.42049	0.39788	0.35717	0.33526	0.3155	0.28075	0.25384	0.22599	0.20361	0.19314	0.18361
sol-gel CaO 950℃ CO2		Calcium Nitrate Tetrahydrate Ca(NO₃)₂·4H₂O	N/A	N/A	Citric acid (HOC(CO2H)(CH2CO2H)2)	N/A	Sol-gel	N/A	850	Air	180	N/A	N/A		N/A	N/A	Fixed	N/A	severe	N/A	N/A	N/A	N/A	700	30	20% CO2	N/A	950	10	100% CO2	N/A	0.73356	0.6738	0.64595	0.54524	0.49239	0.38478	0.3155	0.29122	0.26337	0.2148	0.20528	0.19576	0.18695	0.1748	0.161	0.14267	0.13148	0.1141
Micro-CaO 950℃ N2		CaCO3 -micro	N/A	N/A	N/A	N/A	N/A	N/A	850	Air	180	N/A	N/A		N/A	N/A	Fixed	N/A	mild	N/A	N/A	N/A	N/A	700	30	20% CO2	N/A	950	10	100% N2	N/A	0.60167	0.48287	0.39954	0.34836	0.33526	0.29884	0.28146	0.26599	0.25289	0.22432	0.20528	0.20694	0.20004	0.19314	0.19052	0.18528	0.17909	0.17909
Micro-CaO 950℃ CO2		CaCO3 -micro	N/A	N/A	N/A	N/A	N/A	N/A	850	Air	180	N/A	N/A		N/A	N/A	Fixed	N/A	severe	N/A	N/A	N/A	N/A	700	30	20% CO2	N/A	950	10	100% CO2	N/A	0.60595	0.48549	0.42121	0.38312	0.36217	0.34931	0.31455	0.29194	0.26694	0.2417	0.19385	0.16957	0.15671	0.14624	0.13243	0.12791	0.11838	0.11505
CaZr-5	CO2 Sorption Durability of Zr-Modified Nano-CaO Sorbents with Cage-like Hollow Sphere Structure	Calcium Nitrate Tetrahydrate Ca(NO₃)₂·4H₂O	Zr - Zr(NO3)4·5H2O	urea (CO(NH2)2)	N/A	N/A	template	N/A	800	Air	60	N/A	N/A		N/A	N/A	TGA	2mg	mild	N/A	22		800	600	10	20% CO2	22	800	10	100% N2	22	0.26779	0.22231	0.19822	0.18348	0.17413	0.16551	0.15742	0.154	0.14879	0.14339	0.13998	0.13674	0.13531	0.13261	0.13063	0.12596	0.12596	0.12398
@CaZr-5		Calcium Nitrate Tetrahydrate Ca(NO₃)₂·4H₂O	Zr - Zr(NO3)4·5H2O	urea (CO(NH2)2), starch	N/A	N/A	template	N/A	800	Air	60	79.83	N/A		N/A	N/A	TGA	2mg	mild	N/A	22		800	600	10	20% CO2	22	800	10	100% N2	22	0.30725	0.28846	0.27992	0.27547	0.27206	0.26744	0.26693	0.26522	0.26061	0.2601	0.25839	0.25617	0.25446	0.25326	0.25446	0.25156	0.25207	0.24985
@CaAl-5		Calcium Nitrate Tetrahydrate Ca(NO₃)₂·4H₂O	Al - Al(NO3)3·9H2O	urea (CO(NH2)2), starch	N/A	N/A	template	N/A	800	Air	60	N/A	N/A		N/A	N/A	TGA	2mg	mild	N/A	22		800	600	10	20% CO2	22	800	10	100% N2	22	0.34876	0.31699	0.29478	0.2765	0.26351	0.25207	0.24592	0.23909	0.23225	0.22832	0.22491	0.21978	0.21739	0.21585	0.21243	0.20953	0.20611	0.20389
@CaMg-5		Calcium Nitrate Tetrahydrate Ca(NO₃)₂·4H₂O	Mg - Mg(NO3)2·6 H2O	urea (CO(NH2)2), starch	N/A	N/A	template	N/A	800	Air	60	N/A	N/A		N/A	N/A	TGA	2mg	mild	N/A	22		800	600	10	20% CO2	22	800	10	100% N2	22	0.32536	0.28231	0.26129	0.24592	0.23345	0.22149	0.21295	0.20611	0.19979	0.19296	0.188	0.18339	0.18049	0.17365	0.17024	0.17195	0.16682	0.16289
nano-CaO		CaCO3 -nano	N/A	N/A	N/A	N/A	N/A	N/A	800	Air	60	N/A	N/A		N/A	N/A	TGA	2mg	mild	N/A	22		800	600	10	20% CO2	22	800	10	100% N2	22	0.53737	0.43111	0.36004	0.30776	0.2765	0.25549	0.23686	0.22422	0.21688	0.20953	0.2044	0.2015	0.19638	0.19296	0.19023	0.188	0.18681	0.18459
CH	CO2 Sorption Enhancement of Extruded-Spheronized CaO-Based Pellets by Sacrificial Biomass Templating Technique	Ca(OH)2	N/A	N/A	N/A	N/A	N/A	20	850	N2	10	12.82	0.094	14.6646	N/A	N/A	TGA	25mg	mild	20	100		850	650	30	15% CO2	100	850	2	100% N2	100	0.54945	0.52472	0.5052	0.48048	0.45347	0.42972	0.40434	0.37213	0.34741	0.32268	0.30316	0.27941	0.26412	0.24622	0.23451	0.22247	0.21336	0.2049
CH-MC5		Ca(OH)2	N/A	microcrystalline cellulose (MC)	N/A	N/A	template	20	850	N2	10	16.59	0.129	15.5515	N/A	N/A	TGA	25mg	mild	20	100		850	650	30	15% CO2	100	850	2	100% N2	100	0.59598	0.55433	0.52472	0.50195	0.47983	0.46193	0.44599	0.43297	0.42452	0.40857	0.39816	0.39231	0.38222	0.37701	0.37116	0.3653	0.35587	0.34578
CH-CS5		Ca(OH)2	N/A	corn starch (CS)	N/A	N/A	template	20	850	N2	10	N/A	N/A		N/A	N/A	TGA	25mg	mild	20	100		850	650	30	15% CO2	100	850	2	100% N2	100	0.58491	0.54782	0.51529	0.49512	0.4756	0.46356	0.45087	0.43818	0.42972	0.42126	0.41345	0.40076	0.39491	0.38645	0.37864	0.37116	0.3627	0.35684
CH-RH5		Ca(OH)2	N/A	rice husk (RH)	N/A	N/A	template	20	850	N2	10	N/A	N/A		N/A	N/A	TGA	25mg	mild	20	100		850	650	30	15% CO2	100	850	2	100% N2	100	0.58687	0.54685	0.51724	0.49512	0.47202	0.45673	0.44501	0.42972	0.42029	0.41118	0.40174	0.39068	0.38482	0.37539	0.36856	0.36107	0.35489	0.35001
CH-SP5		Ca(OH)2	N/A	sesbania powder (SP)	N/A	N/A	template	20	850	N2	10	N/A	N/A		N/A	N/A	TGA	25mg	mild	20	100		850	650	30	15% CO2	100	850	2	100% N2	100	0.58491	0.54522	0.51887	0.49512	0.47983	0.46779	0.4551	0.43981	0.43297	0.42549	0.41768	0.4102	0.40434	0.40076	0.39491	0.38808	0.38222	0.38059
CH-LP5		Ca(OH)2	N/A	lycopodium powder (LP)	N/A	N/A	template	20	850	N2	10	13.78	0.099	14.3687	N/A	N/A	TGA	25mg	mild	20	100		850	650	30	15% CO2	100	850	2	100% N2	100	0.59532	0.55531	0.52049	0.49837	0.48308	0.46453	0.45445	0.43981	0.43232	0.42029	0.41345	0.40857	0.40174	0.39393	0.38743	0.38482	0.37701	0.37376
CH-MC10		Ca(OH)2	N/A	microcrystalline cellulose (MC)	N/A	N/A	template	20	850	N2	10	N/A	N/A		N/A	N/A	TGA	25mg	mild	20	100		850	650	30	15% CO2	100	850	2	100% N2	100	0.59703	0.55663	0.52677	0.50506	0.48395	0.46465	0.44958	0.43842	0.42937	0.41912	0.40917	0.40344	0.39289	0.38595	0.38083	0.37329	0.36876	0.36303
CH-CS10		Ca(OH)2	N/A	corn starch (CS)	N/A	N/A	template	20	850	N2	10	N/A	N/A		N/A	N/A	TGA	25mg	mild	20	100		850	650	30	15% CO2	100	850	2	100% N2	100	0.59613	0.56175	0.5319	0.50959	0.49089	0.47521	0.46315	0.44807	0.43842	0.42787	0.41972	0.41219	0.40404	0.39289	0.38595	0.37871	0.37118	0.36665
CH-RH10		Ca(OH)2	N/A	rice husk (RH)	N/A	N/A	template	20	850	N2	10	N/A	N/A		N/A	N/A	TGA	25mg	mild	20	100		850	650	30	15% CO2	100	850	2	100% N2	100	0.58437	0.54848	0.51622	0.49602	0.47732	0.46315	0.44807	0.43782	0.43088	0.42063	0.41068	0.40615	0.40193	0.39439	0.38836	0.38384	0.37871	0.37329
CH-SP10		Ca(OH)2	N/A	sesbania powder (SP)	N/A	N/A	template	20	850	N2	10	N/A	N/A		N/A	N/A	TGA	25mg	mild	20	100		850	650	30	15% CO2	100	850	2	100% N2	100	0.5717	0.53341	0.50416	0.48697	0.47672	0.45802	0.44807	0.44445	0.43329	0.42485	0.41822	0.40555	0.40193	0.39741	0.38746	0.38535	0.37721	0.3763
CH-LP10		Ca(OH)2	N/A	lycopodium powder (LP)	N/A	N/A	template	20	850	N2	10	N/A	N/A		N/A	N/A	TGA	25mg	mild	20	100		850	650	30	15% CO2	100	850	2	100% N2	100	0.60759	0.55813	0.52828	0.50808	0.48848	0.4737	0.45501	0.44445	0.43329	0.42334	0.41611	0.41008	0.40254	0.3959	0.38836	0.38324	0.37932	0.37419
CH-MC20		Ca(OH)2	N/A	microcrystalline cellulose (MC)	N/A	N/A	template	20	850	N2	10	19.04	0.14	14.7059	N/A	N/A	TGA	25mg	mild	20	100		850	650	30	15% CO2	100	850	2	100% N2	100	0.59189	0.5597	0.53372	0.51482	0.4968	0.48263	0.46934	0.45664	0.4466	0.43951	0.43154	0.42445	0.41884	0.41116	0.40792	0.40171	0.3961	0.3899
CH-CS20		Ca(OH)2	N/A	corn starch (CS)	N/A	N/A	template	20	850	N2	10	18.36	0.136	14.8148	N/A	N/A	TGA	25mg	mild	20	100		850	650	30	15% CO2	100	850	2	100% N2	100	0.59573	0.57447	0.54228	0.51807	0.49917	0.48351	0.47082	0.45812	0.44808	0.4401	0.43302	0.42534	0.41737	0.41353	0.40792	0.4023	0.3961	0.39079
CH-RH20		Ca(OH)2	N/A	rice husk (RH)	N/A	N/A	template	20	850	N2	10	13.92	0.102	14.6552	N/A	N/A	TGA	25mg	mild	20	100		850	650	30	15% CO2	100	850	2	100% N2	100	0.56591	0.53608	0.5095	0.48824	0.47082	0.45753	0.44483	0.43479	0.42682	0.41884	0.41028	0.40467	0.40024	0.39226	0.38754	0.38281	0.37898	0.37425
CH-SP20		Ca(OH)2	N/A	sesbania powder (SP)	N/A	N/A	template	20	850	N2	10	9.46	0.071	15.0106	N/A	N/A	TGA	25mg	mild	20	100		850	650	30	15% CO2	100	850	2	100% N2	100	0.59514	0.52752	0.49356	0.46993	0.45133	0.4339	0.41884	0.40792	0.39847	0.38902	0.37898	0.36953	0.36303	0.35683	0.35063	0.34265	0.34118	0.33497
CH-LP20		Ca(OH)2	N/A	lycopodium powder (LP)	N/A	N/A	template	20	850	N2	10	N/A	N/A		N/A	N/A	TGA	25mg	mild	20	100		850	650	30	15% CO2	100	850	2	100% N2	100	0.59987	0.53933	0.49769	0.45989	0.43538	0.41028	0.39374	0.37484	0.36067	0.34974	0.3397	0.32789	0.31755	0.30958	0.30249	0.29481	0.2892	0.28211
100% CaCO3	Cyclic Performance of Waste-Derived SiO2 Stabilized, CaO-Based Sorbents for Fast CO2 Capture	CaCO3	N/A	N/A	N/A	N/A	N/A	N/A	900	Air	120	N/A	N/A		N/A	N/A	TGA	10mg	mild	100	60	N/A	N/A	700	5	100% CO2	60	900	3	100% N2	60	0.55064	0.43607	0.3481	0.29578	0.26104	0.23307	0.21353	0.19789	0.18361	0.17263	0.1603	0.15413	0.14737	0.1412	0.13504	0.13083	0.12692	0.1212
95% CaCO3-W		CaCO3	Si - Waste-derived SiO2	N/A	N/A	N/A	dry mixing	N/A	900	Air	120	N/A	N/A		N/A	N/A	TGA	10mg	mild	100	60	N/A	N/A	700	5	100% CO2	60	900	3	100% N2	60	0.48884	0.4717	0.45456	0.43802	0.42509	0.41186	0.39893	0.38945	0.38043	0.37051	0.36239	0.35517	0.34946	0.34374	0.33908	0.33472	0.33006	0.32675
90% CaCO3-W		CaCO3	Si - Waste-derived SiO2	N/A	N/A	N/A	dry mixing	N/A	900	Air	120	7.46	0.043	11.5282	N/A	N/A	TGA	10mg	mild	100	60	N/A	N/A	700	5	100% CO2	60	900	3	100% N2	60	0.45276	0.43652	0.42178	0.4108	0.39938	0.389	0.37848	0.36945	0.36284	0.35472	0.34765	0.34089	0.33577	0.33096	0.32675	0.32149	0.31863	0.31487
85% CaCO3-W		CaCO3	Si - Waste-derived SiO2	N/A	N/A	N/A	dry mixing	N/A	900	Air	120	N/A	N/A		N/A	N/A	TGA	10mg	mild	100	60	N/A	N/A	700	5	100% CO2	60	900	3	100% N2	60	0.39426	0.38284	0.37276	0.36374	0.35186	0.34479	0.33472	0.32901	0.32284	0.31713	0.31096	0.3048	0.30104	0.29442	0.29157	0.28811	0.28345	0.28014
90% CaCO3-P		CaCO3	Si - precipitated SiO2	N/A	N/A	N/A	dry mixing	N/A	900	Air	120	7.51	0.04	10.6525	N/A	N/A	TGA	10mg	mild	100	60	N/A	N/A	700	5	100% CO2	60	900	3	100% N2	60	0.43074	0.41479	0.40104	0.39035	0.37689	0.36709	0.35714	0.34645	0.33826	0.3305	0.32363	0.31675	0.30987	0.30343	0.30124	0.2948	0.29231	0.28836
90% CaCO3-F		CaCO3	Si - fumed SiO2	N/A	N/A	N/A	dry mixing	N/A	900	Air	120	6.85	0.03	8.75912	N/A	N/A	TGA	10mg	mild	100	60	N/A	N/A	700	5	100% CO2	60	900	3	100% N2	60	0.41787	0.39752	0.37996	0.3624	0.34821	0.33402	0.32231	0.30943	0.30036	0.29143	0.28411	0.2746	0.26948	0.26392	0.25865	0.25485	0.25046	0.24797
90% CaCO3-M		CaCO3	Si - mesoporous SiO2	N/A	N/A	N/A	dry mixing	N/A	900	Air	120	8.36	0.04	9.56938	N/A	N/A	TGA	10mg	mild	100	60	N/A	N/A	700	5	100% CO2	60	900	3	100% N2	60	0.43323	0.41699	0.40016	0.38553	0.37309	0.36021	0.34777	0.33826	0.32787	0.31894	0.31294	0.30255	0.29875	0.2926	0.28748	0.28368	0.27929	0.27724
90% CaCO3-W (0-74um)		CaCO3	Si - Waste-derived SiO2	N/A	N/A	N/A	dry mixing	N/A	900	Air	120	N/A	N/A		N/A	N/A	TGA	10mg	mild	100	60	N/A	N/A	700	5	100% CO2	60	900	3	100% N2	60	0.43235	0.41952	0.40744	0.3949	0.38856	0.37648	0.36802	0.35956	0.35247	0.34522	0.34084	0.33676	0.33359	0.32785	0.32604	0.32196	0.32106	0.31804
90% CaCO3-W (0-37um)		CaCO3	Si - Waste-derived SiO2	N/A	N/A	N/A	dry mixing	N/A	900	Air	120	N/A	N/A		N/A	N/A	TGA	10mg	mild	100	60	N/A	N/A	700	5	100% CO2	60	900	3	100% N2	60	0.40834	0.40109	0.39309	0.38644	0.38146	0.373	0.36983	0.36485	0.36047	0.35594	0.35201	0.34794	0.34477	0.34129	0.33948	0.33631	0.33404	0.33178
carb 100% CO2 700℃		CaCO3	Si - Waste-derived SiO2	N/A	N/A	N/A	dry mixing	N/A	900	Air	120	7.46	0.043	11.5282	N/A	N/A	TGA	10mg	mild	100	60	N/A	N/A	700	5	100% CO2	60	900	3	100% N2	60	0.45526	0.43858	0.42441	0.41214	0.40048	0.39106	0.37991	0.37136	0.36358	0.3552	0.34881	0.34302	0.33714	0.33213	0.32712	0.32323	0.31856	0.31545
carb 100% CO2 750℃		CaCO3	Si - Waste-derived SiO2	N/A	N/A	N/A	dry mixing	N/A	900	Air	120	7.46	0.043	11.5282	N/A	N/A	TGA	10mg	mild	100	60	N/A	N/A	750	5	100% CO2	60	900	3	100% N2	60	0.48835	0.46692	0.44834	0.42968	0.413	0.39909	0.38492	0.37438	0.36436	0.3533	0.34518	0.33801	0.33161	0.32634	0.32133	0.31632	0.31243	0.30967
carb 15% CO2 700℃		CaCO3	Si - Waste-derived SiO2	N/A	N/A	N/A	dry mixing	N/A	900	Air	120	7.46	0.043	11.5282	N/A	N/A	TGA	10mg	mild	100	60	N/A	N/A	700	5	15% CO2	60	900	3	100% N2	60	0.39832	0.38855	0.37879	0.37049	0.36246	0.35434	0.34742	0.34051	0.33351	0.32772	0.32245	0.3171	0.31217	0.30742	0.30267	0.29904	0.29463	0.29161
carb 15% CO2 750℃		CaCO3	Si - Waste-derived SiO2	N/A	N/A	N/A	dry mixing	N/A	900	Air	120	7.46	0.043	11.5282	N/A	N/A	TGA	10mg	mild	100	60	N/A	N/A	750	5	100% CO2	60	900	3	100% N2	60	0.28297	0.27355	0.26603	0.25877	0.25186	0.24685	0.2402	0.23544	0.22905	0.22516	0.22101	0.21678	0.21237	0.209	0.20624	0.20296	0.19985	0.19734
Cal 100%N2 700℃		CaCO3	Si - Waste-derived SiO2	N/A	N/A	N/A	dry mixing	N/A	900	Air	120	7.46	0.043	11.5282	N/A	N/A	TGA	10mg	mild	100	60	N/A	N/A	700	5	100% CO2	60	700	3	100% N2	60	0.45918	0.4462	0.43348	0.42261	0.41208	0.4041	0.39331	0.38577	0.37778	0.36998	0.36445	0.35866	0.35287	0.34814	0.34366	0.34042	0.33621	0.33375
Cal 100%N2 900℃		CaCO3	Si - Waste-derived SiO2	N/A	N/A	N/A	dry mixing	N/A	900	Air	120	7.46	0.043	11.5282	N/A	N/A	TGA	10mg	mild	100	60	N/A	N/A	700	5	100% CO2	60	900	3	100% N2	60	0.45454	0.43708	0.42427	0.41243	0.40024	0.38998	0.37971	0.37085	0.36278	0.35533	0.34866	0.342	0.33708	0.33121	0.32735	0.32261	0.31901	0.31542
Cal 100%CO2 920℃		CaCO3	Si - Waste-derived SiO2	N/A	N/A	N/A	dry mixing	N/A	900	Air	120	7.46	0.043	11.5282	N/A	N/A	TGA	10mg	severe	100	60	N/A	N/A	700	5	100% CO2	60	920	3	100% CO2	60	0.45647	0.42787	0.40348	0.38278	0.36559	0.34893	0.33375	0.32042	0.30822	0.2977	0.28858	0.27945	0.27331	0.267	0.26173	0.25586	0.25288	0.24954
realistic condition		CaCO3	Si - Waste-derived SiO2	N/A	N/A	N/A	dry mixing	N/A	900	Air	120	7.46	0.043	11.5282	N/A	N/A	TGA	10mg	severe	100	60	N/A	N/A	700	5	15% CO2	60	920	3	100% CO2	60	0.4005	0.32928	0.29498	0.27665	0.26472	0.25419	0.24674	0.24007	0.23428	0.23042	0.22542	0.22156	0.2177	0.21516	0.21296	0.21016	0.20796	0.2063
5℃/min	Design of Stable Cage-like CaO/CaZrO3 Hollow Spheres for CO2 Capture	Calcium Nitrate Tetrahydrate Ca(NO₃)₂·4H₂O	Zr - Zr(NO3)4·5H2O	colloidal carbon spheres, urea (CO(NH2)2)	N/A	N/A	template	5	800	Air	240	N/A	N/A		N/A	N/A	TGA	3mg	mild	5	100	N/A	N/A	650	30	50% CO2	100	850	10	100% N2	100	0.36505	0.36233	0.35888	0.35671	0.35326	0.34836	0.34037	0.33312	0.3293	0.3293	0.32132	0.3157	0.31297	0.31297	0.31297	0.31406	0.31188	0.31134
10℃/min		Calcium Nitrate Tetrahydrate Ca(NO₃)₂·4H₂O	Zr - Zr(NO3)4·5H2O	colloidal carbon spheres, urea (CO(NH2)2)	N/A	N/A	template	10	800	Air	240	N/A	N/A		N/A	N/A	TGA	3mg	mild	5	100	N/A	N/A	650	30	50% CO2	100	850	10	100% N2	100	0.37068	0.34273	0.34763	0.34382	0.33547	0.3293	0.32531	0.31751	0.31243	0.30735	0.30172	0.29846	0.29446	0.29047	0.2843	0.28212	0.2794	0.2765
20℃/min		Calcium Nitrate Tetrahydrate Ca(NO₃)₂·4H₂O	Zr - Zr(NO3)4·5H2O	colloidal carbon spheres, urea (CO(NH2)2)	N/A	N/A	template	20	800	Air	240	N/A	N/A		N/A	N/A	TGA	3mg	mild	5	100	N/A	N/A	650	30	50% CO2	100	850	10	100% N2	100	0.37522	0.36288	0.35888	0.34709	0.33257	0.32078	0.31134	0.30281	0.29229	0.28104	0.27487	0.26761	0.25581	0.25019	0.24347	0.23567	0.23113	0.22115
limestone		limestone	N/A	N/A	N/A	N/A	N/A	5	800	Air	240	N/A	N/A		N/A	N/A	TGA	3mg	mild	5	100	N/A	N/A	650	30	50% CO2	100	850	10	100% N2	100	0.57809	0.47665	0.38755	0.32368	0.28158	0.24801	0.22496	0.20264	0.18359	0.16943	0.15492	0.14421	0.1326	0.12135	0.11354	0.10683	0.09939	0.09612
Ca/Zr=399		Calcium Nitrate Tetrahydrate Ca(NO₃)₂·4H₂O	Zr - Zr(NO3)4·5H2O	colloidal carbon spheres, urea (CO(NH2)2)	N/A	N/A	template	5	800	Air	240	N/A	N/A		N/A	N/A	TGA	3mg	mild	5	100	N/A	N/A	650	30	50% CO2	100	850	10	100% N2	100	0.36283	0.35226	0.35522	0.35578	0.3517	0.34521	0.33928	0.33112	0.32463	0.32686	0.32111	0.31462	0.31277	0.3111	0.3111	0.3111	0.31165	0.31054
Ca/Zr=999		Calcium Nitrate Tetrahydrate Ca(NO₃)₂·4H₂O	Zr - Zr(NO3)4·5H2O	colloidal carbon spheres, urea (CO(NH2)2)	N/A	N/A	template	5	800	Air	240	N/A	N/A		N/A	N/A	TGA	3mg	mild	5	100	N/A	N/A	650	30	50% CO2	100	850	10	100% N2	100	0.5308	0.47388	0.46146	0.44496	0.43272	0.42215	0.41029	0.40269	0.39212	0.38693	0.38211	0.38099	0.37339	0.36449	0.36283	0.36338	0.36097	0.36042
Ca/Zr=99		Calcium Nitrate Tetrahydrate Ca(NO₃)₂·4H₂O	Zr - Zr(NO3)4·5H2O	colloidal carbon spheres, urea (CO(NH2)2)	N/A	N/A	template	5	800	Air	240	N/A	N/A		N/A	N/A	TGA	3mg	mild	5	100	N/A	N/A	650	30	50% CO2	100	850	10	100% N2	100	0.19893	0.16482	0.15777	0.17001	0.17427	0.17705	0.17594	0.1765	0.1765	0.17298	0.17353	0.17483	0.17427	0.17353	0.17483	0.17298	0.17539	0.17594
Ca/Zr=49		Calcium Nitrate Tetrahydrate Ca(NO₃)₂·4H₂O	Zr - Zr(NO3)4·5H2O	colloidal carbon spheres, urea (CO(NH2)2)	N/A	N/A	template	5	800	Air	240	N/A	N/A		N/A	N/A	TGA	3mg	mild	5	100	N/A	N/A	650	30	50% CO2	100	850	10	100% N2	100	0.01941	0.01644	0.01941	0.01881	0.02	0.01941	0.01763	0.01881	0.01822	0.01644	0.01941	0.01881	0.01881	0.01704	0.01763	0.01704	0.01881	0.01822
Ca/Zr=1		Calcium Nitrate Tetrahydrate Ca(NO₃)₂·4H₂O	Zr - Zr(NO3)4·5H2O	colloidal carbon spheres, urea (CO(NH2)2)	N/A	N/A	template	5	800	Air	240	N/A	N/A		N/A	N/A	TGA	3mg	mild	5	100	N/A	N/A	650	30	50% CO2	100	850	10	100% N2	100	0.00231	0.00113	0.00231	0.00231	0.00113	0.00113	0.0029	0.0035	0.00113	0.00231	0.00231	0.0029	0.00172	0.000535209	0.00231	0.00172	0.00231	0.00172
long term cycles		Calcium Nitrate Tetrahydrate Ca(NO₃)₂·4H₂O	Zr - Zr(NO3)4·5H2O	colloidal carbon spheres, urea (CO(NH2)2)	N/A	N/A	template	5	800	Air	240	N/A	N/A		N/A	N/A	TGA	3mg	mild	5	100	N/A	N/A	650	30	50% CO2	100	850	10	100% N2	100	0.38177	0.38177	0.38029	0.37833	0.37735	0.3695	0.36215	0.35332	0.34596	0.34253	0.33959	0.33517	0.33174	0.33174	0.33419	0.33174	0.3288	0.32536
carb 600℃		Calcium Nitrate Tetrahydrate Ca(NO₃)₂·4H₂O	Zr - Zr(NO3)4·5H2O	colloidal carbon spheres, urea (CO(NH2)2)	N/A	N/A	template	5	800	Air	240	N/A	N/A		N/A	N/A	TGA	3mg	mild	5	100	N/A	N/A	600	30	50% CO2	100	850	10	100% N2	100	0.36431	0.35182	0.35623	0.35518	0.35109	0.34595	0.33965	0.33126	0.32685	0.32685	0.32098	0.31468	0.31321	0.31216	0.31174	0.31143	0.31101	0.30996
carb 700℃		Calcium Nitrate Tetrahydrate Ca(NO₃)₂·4H₂O	Zr - Zr(NO3)4·5H2O	colloidal carbon spheres, urea (CO(NH2)2)	N/A	N/A	template	5	800	Air	240	N/A	N/A		N/A	N/A	TGA	3mg	mild	5	100	N/A	N/A	700	30	50% CO2	100	850	10	100% N2	100	0.37354	0.34332	0.34521	0.34007	0.33451	0.32863	0.31877	0.30922	0.30293	0.2959	0.29149	0.28677	0.27974	0.27722	0.2746	0.27135	0.26872	0.26432
carb 750℃		Calcium Nitrate Tetrahydrate Ca(NO₃)₂·4H₂O	Zr - Zr(NO3)4·5H2O	colloidal carbon spheres, urea (CO(NH2)2)	N/A	N/A	template	5	800	Air	240	N/A	N/A		N/A	N/A	TGA	3mg	mild	5	100	N/A	N/A	750	30	50% CO2	100	850	10	100% N2	100	0.37165	0.35329	0.34007	0.32905	0.31541	0.30251	0.29002	0.2809	0.2768	0.26988	0.26211	0.2555	0.25036	0.24449	0.23819	0.23347	0.2276	0.22277
Cal 850℃		Calcium Nitrate Tetrahydrate Ca(NO₃)₂·4H₂O	Zr - Zr(NO3)4·5H2O	colloidal carbon spheres, urea (CO(NH2)2)	N/A	N/A	template	5	800	Air	240	N/A	N/A		N/A	N/A	TGA	3mg	mild	5	100	N/A	N/A	650	30	50% CO2	100	850	10	100% N2	100	0.36467	0.35442	0.35803	0.35578	0.35161	0.34677	0.34001	0.33168	0.32751	0.32628	0.32076	0.31535	0.3131	0.31209	0.31209	0.31209	0.31243	0.30984
Cal 900℃		Calcium Nitrate Tetrahydrate Ca(NO₃)₂·4H₂O	Zr - Zr(NO3)4·5H2O	colloidal carbon spheres, urea (CO(NH2)2)	N/A	N/A	template	5	800	Air	240	N/A	N/A		N/A	N/A	TGA	3mg	mild	5	100	N/A	N/A	650	30	50% CO2	100	900	10	100% N2	100	0.37976	0.33686	0.32402	0.30792	0.29801	0.29126	0.2845	0.27809	0.27685	0.26942	0.26593	0.26142	0.25917	0.25759	0.25759	0.25985	0.26052	0.25861
Cal 950℃		Calcium Nitrate Tetrahydrate Ca(NO₃)₂·4H₂O	Zr - Zr(NO3)4·5H2O	colloidal carbon spheres, urea (CO(NH2)2)	N/A	N/A	template	5	800	Air	240	N/A	N/A		N/A	N/A	TGA	3mg	mild	5	100	N/A	N/A	650	30	50% CO2	100	950	10	100% N2	100	0.34744	0.31153	0.29126	0.28034	0.27268	0.26559	0.25917	0.2541	0.24667	0.24476	0.2451	0.24577	0.255	0.26851	0.27786	0.28394	0.28968	0.29126
20%BTS	Development of sintering-resistant CaO-based sorbent derived from eggshells and bauxite tailings for cyclic CO2 capture	Eggshell	Waste -Bauxite tailings	N/A	N/A	N/A	wet mixing	N/A	900	Air	120	N/A	N/A		N/A	N/A	TGA	15.2mg	mild	20	85	N/A	N/A	650	20	15% CO2	100	900	10	100% N2	85	0.174848	0.230231	0.252721	0.279339	0.28776	0.318379	0.349156	0.360928	0.31218	0.308674	0.302889	0.353491	0.317121	0.304613	0.295061
15%BTS		Eggshell	Waste -Bauxite tailings	N/A	N/A	N/A	wet mixing	N/A	900	Air	120	N/A	N/A		N/A	N/A	TGA	15.2mg	mild	20	85	N/A	N/A	650	20	15% CO2	100	900	10	100% N2	85	0.233182	0.276871	0.308445	0.341254	0.355094	0.351587	0.386529	0.36165	0.353111	0.371993	0.344744	0.388334	0.346235	0.336064	0.335194
10%BTS		Eggshell	Waste -Bauxite tailings	N/A	N/A	N/A	wet mixing	N/A	900	Air	120	7.81	0.2117	54.2125	N/A	N/A	TGA	15.2mg	mild	20	85	N/A	N/A	650	20	15% CO2	100	900	10	100% N2	85	0.379762	0.419002	0.427578	0.426275	0.423057	0.429178	0.426564	0.408304	0.425529	0.422447	0.414334	0.404618	0.453253	0.411782	0.405355
5%BTS		Eggshell	Waste -Bauxite tailings	N/A	N/A	N/A	wet mixing	N/A	900	Air	120	N/A	N/A		N/A	N/A	TGA	15.2mg	mild	20	85	N/A	N/A	650	20	15% CO2	100	900	10	100% N2	85	0.387053	0.40668	0.448218	0.436971	0.438109	0.431773	0.442372	0.436685	0.429321	0.387647	0.413475	0.402145	0.387387	0.398429	0.40373
0%BTS		Eggshell	N/A	N/A	N/A	N/A	wet mixing	N/A	900	Air	120	N/A	N/A		N/A	N/A	TGA	15.2mg	mild	20	85	N/A	N/A	650	20	15% CO2	100	900	10	100% N2	85	0.29721	0.285505	0.265832	0.271134	0.244211	0.240428	0.242121	0.236321	0.213159	0.218029	0.207656	0.223834	0.213021	0.198519	0.208115
MSCS with biodiesel (Ca:Mg=80:20)	Fabrication and CO2 capture performance of magnesia-stabilized carbide slag by by-product of biodiesel during calcium looping process	Slag - Carbide slag (CS)	Mg - Mg(NO3)2·6H2O	N/A	N/A	by-product of biodiesel	wet mixing	N/A	850	Air	60	N/A	N/A		N/A	N/A	Fixed	1g	mild	N/A	N/A	N/A	N/A	700	20	15% CO2	N/A	850	10	100% N2	N/A	0.52204	0.51709	0.50949	0.50454	0.50321	0.49447	0.48952	0.48192	0.47564	0.4707	0.46575	0.46062	0.45815	0.45567	0.45073	0.44312	0.43932	0.42943
MSCS without biodiesel (Ca:Mg=100:0)		Slag - Carbide slag (CS)	Mg - Mg(NO3)2·6H2O	N/A	N/A	by-product of biodiesel	wet mixing	N/A	850	Air	60	N/A	N/A		N/A	N/A	Fixed	5mg	mild	N/A	N/A	N/A	N/A	700	20	15% CO2	N/A	850	10	100% N2	N/A	0.6059	0.58327	0.55322	0.52071	0.48572	0.457	0.43571	0.41061	0.39444	0.38303	0.37048	0.35926	0.34938	0.34063	0.33302	0.32808	0.31933	0.30678
CS		Slag - Carbide slag (CS)	Mg - Mg(NO3)2·6H2O	N/A	N/A	by-product of biodiesel	wet mixing	N/A	850	Air	60	10.3	0.048	9.32039	N/A	N/A	Fixed	5mg	mild	N/A	N/A	N/A	N/A	700	20	15% CO2	N/A	850	10	100% N2	N/A	0.57833	0.49941	0.43818	0.4068	0.37942	0.35432	0.33683	0.318	0.3005	0.28301
MSCS without biodiesel (Ca:Mg=80:20)		Slag - Carbide slag (CS)	Mg - Mg(NO3)2·6H2O	N/A	N/A	by-product of biodiesel	wet mixing	N/A	850	Air	60	N/A	N/A		N/A	N/A	Fixed	5mg	mild	N/A	N/A	N/A	N/A	700	20	15% CO2	N/A	850	10	100% N2	N/A	0.1866	0.1828	0.18033	0.18033	0.16283	0.1615	0.15656	0.14286	0.14286	0.13412
MSCS (CaO:MgO=95:5)		Slag - Carbide slag (CS)	Mg - Mg(NO3)2·6H2O	N/A	N/A	by-product of biodiesel	wet mixing	N/A	900	Air	30	N/A	N/A		N/A	N/A	Fixed	5mg	mild	N/A	N/A	N/A	N/A	700	20	15% CO2	N/A	850	10	100% N2	N/A	0.59464	0.58319	0.56617	0.54239	0.52052	0.50247	0.47869	0.45785	0.42923	0.41221	0.39122	0.37699	0.36275	0.35233	0.3447	0.33237	0.32195	0.30478
MSCS (CaO:MgO=90:10)		Slag - Carbide slag (CS)	Mg - Mg(NO3)2·6H2O	N/A	N/A	by-product of biodiesel	wet mixing	N/A	900	Air	30	N/A	N/A		N/A	N/A	Fixed	5mg	mild	N/A	N/A	N/A	N/A	700	20	15% CO2	N/A	850	10	100% N2	N/A	0.57747	0.56807	0.55178	0.54327	0.52903	0.51759	0.50335	0.48911	0.46827	0.4511	0.43408	0.42542	0.41602	0.40649	0.39797	0.38843	0.37801	0.36657
MSCS (CaO:MgO=80:20)		Slag - Carbide slag (CS)	Mg - Mg(NO3)2·6H2O	N/A	N/A	by-product of biodiesel	wet mixing	N/A	900	Air	30	28.9	0.132	9.13495	N/A	N/A	Fixed	5mg	mild	N/A	N/A	N/A	N/A	700	20	15% CO2	N/A	850	10	100% N2	N/A	0.53197	0.52625	0.5148	0.50907	0.50247	0.49586	0.48633	0.47488	0.46637	0.45492	0.44538	0.4398	0.42351	0.41691	0.40649	0.40267	0.39225	0.3808
MSCS (CaO:MgO=70:30)		Slag - Carbide slag (CS)	Mg - Mg(NO3)2·6H2O	N/A	N/A	by-product of biodiesel	wet mixing	N/A	900	Air	30	N/A	N/A		N/A	N/A	Fixed	5mg	mild	N/A	N/A	N/A	N/A	700	20	15% CO2	N/A	850	10	100% N2	N/A	0.43496	0.43217	0.42645	0.42263	0.41691	0.41309	0.40927	0.40179	0.39122	0.38374	0.3761	0.37317	0.37126	0.36759	0.36084	0.35424	0.34661	0.33809
carbide slag		Slag - Carbide slag (CS)	Mg - Mg(NO3)2·6H2O	N/A	N/A	by-product of biodiesel	wet mixing	N/A	900	Air	30	N/A	N/A		N/A	N/A	Fixed	5mg	mild	N/A	N/A	N/A	N/A	700	20	15% CO2	N/A	850	10	100% N2	N/A	0.58319	0.50056	0.44259	0.40737	0.37889	0.35614	0.33897	0.32092	0.30199	0.28394
combustion 850℃ 30min		Slag - Carbide slag (CS)	Mg - Mg(NO3)2·6H2O	N/A	N/A	by-product of biodiesel	wet mixing	N/A	850	Air	30	28.9	0.132	9.13495	N/A	N/A	Fixed	5mg	mild	N/A	N/A	N/A	N/A	700	20	15% CO2	N/A	850	10	100% N2	N/A	0.50955	0.50521	0.50099	0.49506	0.489	0.48479	0.47201	0.46516	0.45159	0.44303
combustion 850℃ 60min		Slag - Carbide slag (CS)	Mg - Mg(NO3)2·6H2O	N/A	N/A	by-product of biodiesel	wet mixing	N/A	850	Air	60	28.9	0.132	9.13495	N/A	N/A	Fixed	5mg	mild	N/A	N/A	N/A	N/A	700	20	15% CO2	N/A	850	10	100% N2	N/A	0.52484	0.5172	0.51456	0.50692	0.50007	0.49678	0.49072	0.48479	0.47623	0.47293	0.4678	0.46358	0.46016	0.45673	0.4508	0.44303	0.43881	0.43196
combustion 850℃ 90min		Slag - Carbide slag (CS)	Mg - Mg(NO3)2·6H2O	N/A	N/A	by-product of biodiesel	wet mixing	N/A	850	Air	90	28.9	0.132	9.13495	N/A	N/A	Fixed	5mg	mild	N/A	N/A	N/A	N/A	700	20	15% CO2	N/A	850	10	100% N2	N/A	0.5197	0.51285	0.50863	0.50692	0.49678	0.48742	0.47623	0.46608	0.45923	0.45251
combustion 900℃ 30min		Slag - Carbide slag (CS)	Mg - Mg(NO3)2·6H2O	N/A	N/A	by-product of biodiesel	wet mixing	N/A	900	Air	30	28.9	0.132	9.13495	N/A	N/A	Fixed	5mg	mild	N/A	N/A	N/A	N/A	700	20	15% CO2	N/A	850	10	100% N2	N/A	0.52997	0.52655	0.51548	0.51035	0.50349	0.49757	0.4865	0.47544	0.46516	0.45159	0.44474	0.43631	0.42525	0.41589	0.40654	0.40219	0.39205	0.38006
combustion 900℃ 60min		Slag - Carbide slag (CS)	Mg - Mg(NO3)2·6H2O	N/A	N/A	by-product of biodiesel	wet mixing	N/A	900	Air	60	28.9	0.132	9.13495	N/A	N/A	Fixed	5mg	mild	N/A	N/A	N/A	N/A	700	20	15% CO2	N/A	850	10	100% N2	N/A	0.51891	0.51206	0.50863	0.50007	0.49849	0.48993	0.484	0.47886	0.46951	0.45923	0.45502	0.44909	0.44395	0.4371	0.42867	0.42182	0.41418	0.40312
combustion 900℃ 90min		Slag - Carbide slag (CS)	Mg - Mg(NO3)2·6H2O	N/A	N/A	by-product of biodiesel	wet mixing	N/A	900	Air	90	28.9	0.132	9.13495	N/A	N/A	Fixed	5mg	mild	N/A	N/A	N/A	N/A	700	20	15% CO2	N/A	850	10	100% N2	N/A	0.48229	0.47465	0.4703	0.45844	0.44566	0.4371	0.43117	0.41497	0.4014	0.39284	0.38006	0.37163	0.35964	0.34515	0.33158	0.31881	0.31709	0.30945
combustion 950℃ 30min		Slag - Carbide slag (CS)	Mg - Mg(NO3)2·6H2O	N/A	N/A	by-product of biodiesel	wet mixing	N/A	950	Air	30	28.9	0.132	9.13495	N/A	N/A	Fixed	5mg	mild	N/A	N/A	N/A	N/A	700	20	15% CO2	N/A	850	10	100% N2	N/A	0.50349	0.49849	0.49243	0.489	0.48136	0.47623	0.4703	0.46187	0.45844	0.45673
combustion 950℃ 60min		Slag - Carbide slag (CS)	Mg - Mg(NO3)2·6H2O	N/A	N/A	by-product of biodiesel	wet mixing	N/A	950	Air	60	28.9	0.132	9.13495	N/A	N/A	Fixed	5mg	mild	N/A	N/A	N/A	N/A	700	20	15% CO2	N/A	850	10	100% N2	N/A	0.47465	0.47465	0.46859	0.46437	0.45844	0.4541	0.44909	0.43881	0.43038	0.42353
MSCS cal 850℃ 100N2		Slag - Carbide slag (CS)	Mg - Mg(NO3)2·6H2O	N/A	N/A	by-product of biodiesel	wet mixing	N/A	850	Air	60	28.9	0.132	9.13495	N/A	N/A	Fixed	5mg	mild	N/A	N/A	N/A	N/A	700	20	15% CO2	N/A	850	10	100% N2	N/A	0.52503	0.51743	0.50984	0.50538	0.49993	0.49663	0.49019	0.48243	0.47367	0.47054
MSCS cal 850℃ 100steam		Slag - Carbide slag (CS)	Mg - Mg(NO3)2·6H2O	N/A	N/A	by-product of biodiesel	wet mixing	N/A	850	Air	60	28.9	0.132	9.13495	N/A	N/A	Fixed	5mg	mild	N/A	N/A	N/A	N/A	700	20	15% CO2	N/A	850	10	100% H2O	N/A	0.51083	0.50109	0.49019	0.48474	0.48243	0.47054	0.46723	0.46492	0.45402	0.44527
MSCS cal 950℃ 100CO2		Slag - Carbide slag (CS)	Mg - Mg(NO3)2·6H2O	N/A	N/A	by-product of biodiesel	wet mixing	N/A	850	Air	60	28.9	0.132	9.13495	N/A	N/A	Fixed	5mg	severe	N/A	N/A	N/A	N/A	700	20	15% CO2	N/A	950	10	100% CO2	N/A	0.52618	0.45947	0.41142	0.37542	0.34702	0.31862	0.29781	0.27602	0.26611	0.25406
CS cal 850℃ 100N2		Slag - Carbide slag (CS)	Mg - Mg(NO3)2·6H2O	N/A	N/A	by-product of biodiesel	wet mixing	N/A	850	Air	60	10.3	0.048	9.32039	N/A	N/A	Fixed	5mg	mild	N/A	N/A	N/A	N/A	700	20	15% CO2	N/A	850	10	100% N2	N/A	0.582	0.50208	0.43982	0.40812	0.37757	0.35462	0.33827	0.32077	0.30442	0.28246
CS cal 850℃ 100steam		Slag - Carbide slag (CS)	Mg - Mg(NO3)2·6H2O	N/A	N/A	by-product of biodiesel	wet mixing	N/A	850	Air	60	10.3	0.048	9.32039	N/A	N/A	Fixed	5mg	mild	N/A	N/A	N/A	N/A	700	20	15% CO2	N/A	850	10	100% H2O	N/A	0.55459	0.47268	0.42463	0.38517	0.35247	0.32407	0.30756	0.29022	0.26826	0.24646
CS cal 950℃ 100CO2		Slag - Carbide slag (CS)	Mg - Mg(NO3)2·6H2O	N/A	N/A	by-product of biodiesel	wet mixing	N/A	850	Air	60	10.3	0.048	9.32039	N/A	N/A	Fixed	5mg	severe	N/A	N/A	N/A	N/A	700	20	15% CO2	N/A	950	10	100% CO2	N/A	0.51314	0.44858	0.36337	0.28692	0.242	0.20386	0.1885	0.1743	0.15894	0.1492
MSCS carb 15%CO2		Slag - Carbide slag (CS)	Mg - Mg(NO3)2·6H2O	N/A	N/A	by-product of biodiesel	wet mixing	N/A	850	Air	60	28.9	0.132	9.13495	N/A	N/A	Fixed	5mg	mild	N/A	N/A	N/A	N/A	700	20	15% CO2	N/A	850	10	100% N2	N/A	0.5209	0.51595	0.51099	0.50232	0.4983	0.4935	0.49056	0.48173	0.47182	0.46904
MSCS carb 15%CO2 40% steam		Slag - Carbide slag (CS)	Mg - Mg(NO3)2·6H2O	N/A	N/A	by-product of biodiesel	wet mixing	N/A	850	Air	60	28.9	0.132	9.13495	N/A	N/A	Fixed	5mg	mild	N/A	N/A	N/A	N/A	700	20	15% CO2/40% H2O	N/A	850	10	100% N2	N/A	0.54149	0.53654	0.53158	0.52864	0.51889	0.51688	0.50821	0.50418	0.49737	0.48947
CS carb 15%CO2		Slag - Carbide slag (CS)	Mg - Mg(NO3)2·6H2O	N/A	N/A	by-product of biodiesel	wet mixing	N/A	850	Air	60	10.3	0.048	9.32039	N/A	N/A	Fixed	5mg	mild	N/A	N/A	N/A	N/A	700	20	15% CO2	N/A	850	10	100% N2	N/A	0.58066	0.50031	0.44148	0.40525	0.37785	0.35432	0.33775	0.31809	0.30059	0.28294
CS carb 15%CO2 40% steam		Slag - Carbide slag (CS)	Mg - Mg(NO3)2·6H2O	N/A	N/A	by-product of biodiesel	wet mixing	N/A	850	Air	60	10.3	0.048	9.32039	N/A	N/A	Fixed	5mg	mild	N/A	N/A	N/A	N/A	700	20	15% CO2/40% H2O	N/A	850	10	100% N2	N/A	0.62277	0.56781	0.5209	0.48359	0.44736	0.42491	0.40045	0.38776	0.37305	0.36314
CaYb5	High Temperature CO2 Capture on Novel Yb2O3-Supported CaO-Based Sorbents	Calcium Acetate Ca(CH3COO)2.H2O	Yb - Yb(C2H3O2)3·4H2O	N/A	N/A	N/A	wet mixing	N/A	900	air	30	N/A	N/A		N/A	N/A	TGA	15mg	mild	N/A	N/A	N/A	N/A	650	25	30% CO2	N/A	800	5	100% N2	N/A	0.5626	0.65163	0.68667	0.69488	0.69488	0.69077	0.68067	0.66204	0.64342	0.62069	0.59575	0.56891	0.53987	0.51935	0.50072
CaYb15		Calcium Acetate Ca(CH3COO)2.H2O	Yb - Yb(C2H3O2)3·4H2O	N/A	N/A	N/A	wet mixing	N/A	900	air	30	N/A	N/A		N/A	N/A	TGA	15mg	mild	N/A	N/A	N/A	N/A	650	25	30% CO2	N/A	800	5	100% N2	N/A	0.53987	0.61627	0.64942	0.65352	0.65983	0.65762	0.65163	0.64531	0.633	0.61848	0.59796	0.57491	0.55439	0.53356	0.50893
CaYb20		Calcium Acetate Ca(CH3COO)2.H2O	Yb - Yb(C2H3O2)3·4H2O	N/A	N/A	N/A	wet mixing	N/A	900	air	30	N/A	N/A		N/A	N/A	TGA	15mg	mild	N/A	N/A	N/A	N/A	650	25	30% CO2	N/A	800	5	100% N2	N/A	0.52124	0.58754	0.61027	0.61848	0.62069	0.62258	0.61848	0.61216	0.60617	0.59164	0.57712	0.5626	0.53798	0.52124	0.50262
CaYb25		Calcium Acetate Ca(CH3COO)2.H2O	Yb - Yb(C2H3O2)3·4H2O	N/A	N/A	N/A	wet mixing	N/A	900	air	30	N/A	N/A		N/A	N/A	TGA	15mg	mild	N/A	N/A	N/A	N/A	650	25	30% CO2	N/A	800	5	100% N2	N/A	0.50672	0.56481	0.58123	0.58533	0.58754	0.58344	0.57933	0.57491	0.5626	0.54808	0.53798	0.52345	0.50893	0.49031	0.47357
Ca100		Calcium Acetate Ca(CH3COO)2.H2O	N/A	N/A	N/A	N/A	wet mixing	N/A	900	air	30	10.41	N/A		N/A	N/A	TGA	15mg	severe	N/A	N/A	N/A	N/A	650	25	15% CO2	N/A	900	5	15% CO2	N/A	0.6849	0.61884	0.57341	0.53217	0.50349	0.47868	0.45387	0.43131	0.40844	0.39394	0.37557	0.36107	0.34464	0.33014	0.32402	0.30952	0.2992	0.29083
CaYb10		Calcium Acetate Ca(CH3COO)2.H2O	Yb - Yb(C2H3O2)3·4H2O	N/A	N/A	N/A	wet mixing	N/A	900	air	30	7.15	N/A		N/A	N/A	TGA	15mg	severe	N/A	N/A	N/A	N/A	650	25	15% CO2	N/A	900	5	15% CO2	N/A	0.40038	0.42712	0.43325	0.43325	0.4355	0.43325	0.42906	0.42294	0.41456	0.40844	0.40231	0.39619	0.38781	0.37976	0.37138	0.35914	0.35269	0.34464
1M-0.5h-1:10	Highly efficient CO2 capture with simultaneous iron and CaO recycling for the iron and steel industry†	Slag - steel	N/A	N/A	Acetic Acid (CH₃COOH)	N/A	Acid treat	20	900	N2	10	N/A	N/A		N/A	N/A	TGA	25mg	severe	20	75	N/A	N/A	650	10	20% CO2	75	900	5	80%CO2	75	0.21916	0.15702	0.14091	0.13072	0.12392	0.11907	0.11421	0.10984	0.10693	0.10353	0.10013	0.09819	0.09528	0.09285	0.09043	0.088	0.08606	0.08411
1M-2h-1:10		Slag - steel	N/A	N/A	Acetic Acid (CH₃COOH)	N/A	Acid treat	20	900	N2	10	N/A	N/A		N/A	N/A	TGA	25mg	severe	20	75	N/A	N/A	650	10	20% CO2	75	900	5	80%CO2	75	0.24489	0.1842	0.1643	0.15451	0.14965	0.14674	0.14383	0.14043	0.13703	0.13266	0.12926	0.12684	0.12295	0.12004	0.11664	0.11421	0.1113	0.10936
2M-0.5h-1:5		Slag - steel	N/A	N/A	Acetic Acid (CH₃COOH)	N/A	Acid treat	20	900	N2	10	N/A	N/A		N/A	N/A	TGA	25mg	severe	20	75	N/A	N/A	650	10	20% CO2	75	900	5	80%CO2	75	0.19925	0.16964	0.15402	0.14334	0.13752	0.13363	0.12975	0.12586	0.1215	0.11907	0.11664	0.1147	0.11033	0.10887	0.10596	0.10402	0.10111	0.10013
2M-2h-1:5		Slag - steel	N/A	N/A	Acetic Acid (CH₃COOH)	N/A	Acid treat	20	900	N2	10	N/A	N/A		N/A	N/A	TGA	25mg	severe	20	75	N/A	N/A	650	10	20% CO2	75	900	5	80%CO2	75	0.22255	0.17546	0.15402	0.1448	0.1346	0.12926	0.12392	0.11955	0.11567	0.11179	0.10984	0.10596	0.10402	0.10062	0.09916	0.09722	0.09528	0.09237
3M-2h-1:10		Slag - steel	N/A	N/A	Acetic Acid (CH₃COOH)	N/A	Acid treat	20	900	N2	10	N/A	N/A		N/A	N/A	TGA	25mg	severe	20	75	N/A	N/A	650	10	20% CO2	75	900	5	80%CO2	75	0.15944	0.06858	0.05596	0.04965	0.04479	0.04139	0.03994	0.03751	0.03508	0.03508	0.03411	0.03314	0.03217	0.03217	0.0312	0.03217	0.0312	0.0312
5M-2h-1:10		Slag - steel	N/A	N/A	Acetic Acid (CH₃COOH)	N/A	Acid treat	20	900	N2	10	N/A	N/A		N/A	N/A	TGA	25mg	severe	20	75	N/A	N/A	650	10	20% CO2	75	900	5	80%CO2	75	0.14091	0.06033	0.0477	0.04139	0.03702	0.03411	0.03168	0.03023	0.02974	0.0278	0.02731	0.02634	0.02537	0.02537	0.02489	0.02392	0.02489	0.02343
commercial CaO		Slag - steel	N/A	N/A	Acetic Acid (CH₃COOH)	N/A	Acid treat	20	900	N2	10	N/A	N/A		N/A	N/A	TGA	25mg	severe	20	75	N/A	N/A	650	10	20% CO2	75	900	5	80%CO2	75	0.26042	0.20702	0.16138	0.12732	0.10402	0.08994	0.08217	0.07489	0.07101	0.06906	0.06567	0.06372	0.06372	0.06275	0.06178	0.0613	0.06081	0.05984
Cal MgCa(N2)	Investigation of novel naturally occurring manganocalcite for CO2 capture under oxy-fuel calcination	Mineral - Manganocalcite	N/A	N/A	N/A	N/A	N/A	N/A	900	Air	30	8.9	N/A		N/A	N/A	Fixed	0.8g	mild	N/A	2	N/A	N/A	650	20	15% CO2	2	900	10	100% N2	2	0.37984	0.33766	0.31676	0.30021	0.28365	0.27695	0.26985	0.26039	0.24383	0.2395	0.23713	0.23004	0.23004	0.2253	0.22057	0.22057	0.22057	0.21821
Cal MgCa(O2/CO2)		Mineral - Manganocalcite	N/A	N/A	N/A	N/A	N/A	N/A	900	Air	30	8.9	N/A		N/A	N/A	Fixed	0.8g	severe	N/A	2	N/A	N/A	650	20	15% CO2	2	900	10	73%CO2/27%O2	2	0.37511	0.33529	0.31203	0.29311	0.27458	0.24856	0.2395	0.2324	0.22057	0.21348	0.20638	0.19968	0.19495	0.19495	0.18785	0.18785	0.18312	0.18076
Cal Limestone(N2)		limestone	N/A	N/A	N/A	N/A	N/A	N/A	900	Air	30	10.74	N/A		N/A	N/A	Fixed	0.8g	mild	N/A	2	N/A	N/A	650	20	15% CO2	2	900	10	100% N2	2	0.51545	0.42439	0.37274	0.33293	0.3073	0.28838	0.27458	0.25803	0.2462	0.23477	0.23477	0.21584	0.20875	0.20165	0.19022	0.18785	0.18785	0.18076
Cal Limestone(O2/CO2)		limestone	N/A	N/A	N/A	N/A	N/A	N/A	900	Air	30	10.74	N/A		N/A	N/A	Fixed	0.8g	severe	N/A		N/A	N/A	650	20	15% CO2	2	900	10	73%CO2/27%O2	2	0.52018	0.41729	0.36092	0.32583	0.29311	0.25566	0.23004	0.21111	0.19495	0.17603	0.16657	0.15513	0.14331	0.13621	0.12911	0.12202	0.12005	0.11532
Ca-15 m-500 mild	Mechanochemically Activated, Calcium Oxide-Based, Magnesium Oxide-Stabilized Carbon Dioxide Sorbents	CaCO3	N/A	N/A	N/A	N/A	dry mixing	N/A	800	Air	120	12	0.13	21.6667	N/A	N/A	TGA	10mg	mild	10	25	N/A	N/A	750	20	40% CO2	75	750	20	100% N2	45	0.71354	0.67912	0.65913	0.6347	0.6045	0.56874	0.53565	0.49546	0.46525	0.43216
Ca-2h-500 mild		CaCO3	N/A	N/A	N/A	N/A	dry mixing	N/A	800	Air	120	13	0.14	21.5385	N/A	N/A	TGA	10mg	mild	10	25	N/A	N/A	750	20	40% CO2	75	750	20	100% N2	45	0.70932	0.68934	0.67912	0.66779	0.65469	0.62893	0.60317	0.56719	0.52411	0.48391
Ca-48h-500 mild		CaCO3	N/A	N/A	N/A	N/A	dry mixing	N/A	800	Air	120	16	0.13	16.25	N/A	N/A	TGA	10mg	mild	10	25	N/A	N/A	750	20	40% CO2	75	750	20	100% N2	45	0.70932	0.68645	0.67779	0.66624	0.65469	0.64336	0.6276	0.61161	0.59451	0.57296
Ca-15 m-500 real		CaCO3	N/A	N/A	N/A	N/A	dry mixing	N/A	800	Air	120	12	0.13	21.6667	N/A	N/A	TGA	10mg	severe	50	30	N/A	N/A	650	20	20% CO2	150	900	10	100% CO2	30	0.61055	0.43697	0.35018	0.29876	0.26828	0.24734	0.23291	0.21685	0.20569	0.19917
Ca-2h-500 real		CaCO3	N/A	N/A	N/A	N/A	dry mixing	N/A	800	Air	120	13	0.14	21.5385	N/A	N/A	TGA	10mg	severe	50	30	N/A	N/A	650	20	20% CO2	150	900	10	100% CO2	30	0.60892	0.50282	0.43697	0.39672	0.37275	0.34553	0.32784	0.31318	0.30202	0.29085
Ca-48h-500 real		CaCO3	N/A	N/A	N/A	N/A	dry mixing	N/A	800	Air	120	16	0.13	16.25	N/A	N/A	TGA	10mg	severe	50	30	N/A	N/A	650	20	20% CO2	150	900	10	100% CO2	30	0.60892	0.50282	0.43534	0.39044	0.35995	0.33413	0.32133	0.3069	0.2941	0.28107
80Ca/20Mg-48 h-500		CaCO3	Mg - MgCO3	N/A	N/A	N/A	dry mixing	N/A	800	Air	120	N/A	N/A		N/A	N/A	TGA	10mg	severe	50	30	N/A	N/A	650	20	20% CO2	150	900	10	100% CO2	30	0.63962	0.63667	0.63028	0.61946	0.60864	0.5993	0.59291	0.58209	0.56808	0.54792	0.55579	0.54644	0.51989	0.47343	0.49973	0.45302	0.42991	0.4159
Ca-48 h-500		CaCO3	N/A	N/A	N/A	N/A	dry mixing	N/A	800	Air	120	16	0.13	16.25	N/A	N/A	TGA	10mg	severe	50	30	N/A	N/A	650	20	20% CO2	150	900	10	100% CO2	30	0.51522	0.40803	0.36599	0.33501	0.31313	0.29469	0.28215	0.26667	0.25732	0.24331	0.23864	0.23077	0.22462	0.21848	0.21061	0.20914	0.19979	0.1966
unmilled CaCO3-MgCO3 mixture		CaCO3	Mg - MgCO3	N/A	N/A	N/A	dry mixing	N/A	800	Air	120	N/A	N/A		N/A	N/A	TGA	10mg	severe	50	30	N/A	N/A	650	20	20% CO2	150	900	10	100% CO2	30	0.51694	0.39107	0.31485	0.28215	0.25585	0.24011	0.2293	0.217	0.20766	0.19832	0.18726	0.19193	0.18258	0.17963	0.17496	0.17029	0.1671	0.16562
unmilled CaCO3 precursor		CaCO3	N/A	N/A	N/A	N/A	dry mixing	N/A	800	Air	120	N/A	N/A		N/A	N/A	TGA	10mg	severe	50	30	N/A	N/A	650	20	20% CO2	150	900	10	100% CO2	30	0.5698	0.38172	0.27429	0.2293	0.19365	0.17177	0.15013	0.1344	0.12063	0.10662	0.1049	0.10022	0.09408	0.08941	0.08474	0.08474	0.07539	0.07539
limestone		limestone	N/A	N/A	N/A	N/A	dry mixing	N/A	800	Air	120	8	0.11	27.5	N/A	N/A	TGA	10mg	severe	50	30	N/A	N/A	650	20	20% CO2	150	900	10	100% CO2	30	0.52161	0.3832	0.30699	0.26519	0.23716	0.21848	0.19979	0.19045	0.17963	0.17324	0.1671	0.16095	0.15628	0.15013	0.14226	0.13907	0.1344	0.12973
L-A	Natural dolomite modified with carbon coating for cyclic high-temperature CO2 capture	limestone	N/A	N/A	N/A	N/A	N/A	N/A	800	air	180	N/A	N/A		N/A	N/A	Fixed	10mg	severe	10	1000		1000	690	15	15% CO2	1000	950	10	100% CO2	1000	0.39399	0.36652	0.27988	0.2275	0.19393	0.16564	0.1433	0.12354	0.11325	0.10378	0.09268	0.0832	0.07887	0.07968	0.07373	0.07292	0.07197	0.06858
D-A		Mineral - Dolomite	N/A	N/A	N/A	N/A	N/A	N/A	800	air	180	18.44	0.076	8.24295	N/A	N/A	Fixed	10mg	severe	10	1000		1000	690	15	15% CO2	1000	950	10	100% CO2	1000	0.37938	0.25498	0.20679	0.1785	0.16131	0.13992	0.12787	0.12178	0.12354	0.11583	0.10973	0.10297	0.09945	0.09782	0.09349	0.09268	0.08835	0.08578
CD-A		Mineral - Dolomite	N/A	N/A	Citric acid (HOC(CO2H)(CH2CO2H)2)	N/A	Acid treat	N/A	800	air	180	21.32	0.085	7.97373	N/A	N/A	Fixed	10mg	severe	10	1000		1000	690	15	15% CO2	1000	950	10	100% CO2	1000	0.39318	0.33741	0.29356	0.26527	0.24293	0.23007	0.22317	0.2145	0.20855	0.20259	0.20002	0.19826	0.19826	0.19907	0.19055	0.18797	0.18364	0.18188
CD-NA		Mineral - Dolomite	N/A	N/A	Citric acid (HOC(CO2H)(CH2CO2H)2)	N/A	Acid treat	N/A	800/800	N2/Air	180/180	27.32	0.094	6.88141	N/A	N/A	Fixed	10mg	severe	10	1000		1000	690	15	15% CO2	1000	950	10	100% CO2	1000	0.43609	0.39061	0.35975	0.33741	0.32361	0.31156	0.30642	0.29694	0.28922	0.28327	0.27988	0.27894	0.27474	0.27203	0.26865	0.26351	0.26093	0.26012
Ca-L	Screening of inert solid supports for CaO-based sorbents for high temperature CO2 capture	limestone	N/A	N/A	N/A	N/A	N/A	15	900	air	30	N/A	N/A		N/A	N/A	TGA	10mg	mild	20	N/A	N/A	N/A	650	25	30% CO2	N/A	800	5	100% N2	N/A	0.5898	0.50261	0.45091	0.4172	0.38957	0.37031	0.35409	0.34116	0.33153	0.32342	0.31531	0.31049	0.30568	0.30238	0.29757
Ca100		Calcium Acetate Ca(CH3COO)2.H2O	N/A	N/A	N/A	N/A	wet mixing	15	900	air	30	N/A	N/A		N/A	N/A	TGA	10mg	mild	20	N/A	N/A	N/A	650	25	30% CO2	N/A	800	5	100% N2	N/A	0.73377	0.72236	0.70614	0.68029	0.6481	0.61743	0.58676	0.55609	0.52036	0.4945	0.47195	0.44609	0.42683	0.40579	0.38805
CaYb75		Calcium Acetate Ca(CH3COO)2.H2O	Yb - Yb(C2H3O2)3·4H2O	N/A	N/A	N/A	wet mixing	15	900	air	30	6.76091	N/A		N/A	N/A	TGA	10mg	mild	20	N/A	N/A	N/A	650	25	30% CO2	N/A	800	5	100% N2	N/A	0.49957	0.55913	0.57865	0.58676	0.58676	0.58499	0.58195	0.57054	0.56243	0.5495	0.54139	0.52036	0.50743	0.48817	0.47195
CaSi75		Calcium Acetate Ca(CH3COO)2.H2O	Si - SiO2	N/A	N/A	N/A	wet mixing	15	900	air	30	5.38245	N/A		N/A	N/A	TGA	10mg	mild	20	N/A	N/A	N/A	650	25	30% CO2	N/A	800	5	100% N2	N/A	0.47676	0.47195	0.4575	0.43976	0.4139	0.39287	0.36854	0.34927	0.33153	0.3186	0.30568	0.29123	0.28135	0.27172	0.2636
CaNd75		Calcium Acetate Ca(CH3COO)2.H2O	Nd - C6H9NdO6·xH2O	N/A	N/A	N/A	wet mixing	15	900	air	30	6.61301	N/A		N/A	N/A	TGA	10mg	mild	20	N/A	N/A	N/A	650	25	30% CO2	N/A	800	5	100% N2	N/A	0.55913	0.55761	0.55913	0.55913	0.55761	0.55761	0.55432	0.5495	0.54139	0.52847	0.5125	0.4945	0.47676	0.45598	0.43494
CaPr75		Calcium Acetate Ca(CH3COO)2.H2O	Pr - Pr(C2H3O2)3·xH2O praseodymium (III) acetate hydrate	N/A	N/A	N/A	wet mixing	15	900	air	30	5.04227	N/A		N/A	N/A	TGA	10mg	mild	20	N/A	N/A	N/A	650	25	30% CO2	N/A	800	5	100% N2	N/A	0.53835	0.54798	0.55128	0.5495	0.53658	0.52543	0.50743	0.48665	0.46079	0.43494	0.41061	0.38476	0.3622	0.33964	0.32013
CaLa75		Calcium Acetate Ca(CH3COO)2.H2O	La - C6H9O6La·xH2O	N/A	N/A	N/A	wet mixing	15	900	air	30	6.81416	N/A		N/A	N/A	TGA	10mg	mild	20	N/A	N/A	N/A	650	25	30% CO2	N/A	800	5	100% N2	N/A	0.58017	0.57688	0.58017	0.58017	0.57865	0.57688	0.57384	0.56902	0.56091	0.55128	0.54139	0.52695	0.51402	0.49957	0.48487
CaTi75		Calcium Acetate Ca(CH3COO)2.H2O	Ti - C12H28O4Ti	N/A	N/A	N/A	wet mixing	15	900	air	30	6.09534	N/A		N/A	N/A	TGA	10mg	mild	20	N/A	N/A	N/A	650	25	30% CO2	N/A	800	5	100% N2	N/A	0.42683	0.43317	0.43013	0.42024	0.40909	0.39439	0.37994	0.36854	0.35738	0.34598	0.33483	0.32672	0.31708	0.30897	0.30238
CaMg75		Calcium Acetate Ca(CH3COO)2.H2O	Mg - Mg(C2H3O2)2·4H2O	N/A	N/A	N/A	wet mixing	15	900	air	30	9.86394	N/A		N/A	N/A	TGA	10mg	mild	20	N/A	N/A	N/A	650	25	30% CO2	N/A	800	5	100% N2	N/A	0.56091	0.55761	0.55128	0.54798	0.54798	0.54317	0.53506	0.53024	0.52036	0.5092	0.4978	0.48665	0.47524	0.46231	0.44787
CaZr75		Calcium Acetate Ca(CH3COO)2.H2O	Zr - C8H12O8Zr	N/A	N/A	N/A	wet mixing	15	900	air	30	4.4329	N/A		N/A	N/A	TGA	10mg	mild	20	N/A	N/A	N/A	650	25	30% CO2	N/A	800	5	100% N2	N/A	0.50743	0.51554	0.5092	0.4945	0.47372	0.45268	0.42835	0.40579	0.38653	0.36854	0.35257	0.33787	0.32494	0.31202	0.30086
CaMn75		Calcium Acetate Ca(CH3COO)2.H2O	Mn - C4H6MnO4·4H2O	N/A	N/A	N/A	wet mixing	15	900	air	30	8.08021	N/A		N/A	N/A	TGA	10mg	mild	20	N/A	N/A	N/A	650	25	30% CO2	N/A	800	5	100% N2	N/A	0.52847	0.52695	0.52847	0.52847	0.52847	0.52847	0.52695	0.52036	0.51402	0.5092	0.50261	0.49146	0.47854	0.4689	0.4542
CaY75		Calcium Acetate Ca(CH3COO)2.H2O	Y - Y(CH3CO2)3·4H2O Yttrium Acetate Tetrahydrate	N/A	N/A	N/A	wet mixing	15	900	air	30	8.89369	N/A		N/A	N/A	TGA	10mg	mild	20	N/A	N/A	N/A	650	25	30% CO2	N/A	800	5	100% N2	N/A	0.50109	0.53506	0.54798	0.55128	0.54798	0.5495	0.54798	0.54621	0.54621	0.54469	0.54469	0.53987	0.53658	0.53328	0.53176
CaCe75		Calcium Acetate Ca(CH3COO)2.H2O	Ce - (CH3CO2)3Ce·xH2O	N/A	N/A	N/A	wet mixing	15	900	air	30	5.88236	N/A		N/A	N/A	TGA	10mg	mild	20	N/A	N/A	N/A	650	25	30% CO2	N/A	800	5	100% N2	N/A	0.46231	0.48817	0.49146	0.48487	0.47676	0.4542	0.43646	0.4172	0.39946	0.38476	0.36854	0.35079	0.33787	0.32494	0.31379
CaAl75		Calcium Acetate Ca(CH3COO)2.H2O	Al - Al(NO3)3·9H2O	N/A	N/A	N/A	wet mixing	15	900	air	30	9.18949	N/A		N/A	N/A	TGA	10mg	mild	20	N/A	N/A	N/A	650	25	30% CO2	N/A	800	5	100% N2	N/A	0.53987	0.54469	0.54317	0.53987	0.53835	0.53328	0.53328	0.52847	0.52847	0.52213	0.51731	0.51402	0.51072	0.50439	0.50109
S-UL	Structurally improved CaO-based sorbent by organic acids for high temperature CO2 capture	limestone	N/A	N/A	N/A	N/A	N/A	N/A	900	N2	120	10.75	N/A		N/A	N/A	TGA	80mg	mild	N/A	2000	N/A	N/A	650	30	15% CO2	2000	900	10	100% N2	2000	0.539802	0.469069	0.41717	0.358783	0.319231	0.29077	0.271726	0.255403	0.248497	0.2418	0.230709	0.219827	0.21313	0.202248	0.206224	0.196807	0.185925	0.180484
S-C		limestone	N/A	N/A	Citric acid (HOC(CO2H)(CH2CO2H)2)	N/A	Acid treat	N/A	900	N2	120	N/A	N/A		N/A	N/A	TGA	80mg	mild	N/A	2000	N/A	N/A	650	30	15% CO2	2000	900	10	100% N2	2000	0.606351	0.55194	0.49753	0.463628	0.440399	0.41989	0.405032	0.392685	0.3682	0.358783	0.34518	0.334298	0.321951	0.317975	0.321951	0.309814	0.301652	0.294746
S-O		limestone	N/A	N/A	Oxalic Acid ((COOH)2)	N/A	Acid treat	N/A	900	N2	120	N/A	N/A		N/A	N/A	TGA	80mg	mild	N/A	2000	N/A	N/A	650	30	15% CO2	2000	900	10	100% N2	2000	0.590027	0.486648	0.430981	0.39415	0.3682	0.347901	0.326137	0.311069	0.301652	0.288049	0.281143	0.267541	0.258124	0.256659	0.2621	0.245777	0.234894	0.227989
S-F		limestone	N/A	N/A	Formic Acid (HCOOH)	N/A	Acid treat	N/A	900	N2	120	N/A	N/A		N/A	N/A	TGA	80mg	mild	N/A	2000	N/A	N/A	650	30	15% CO2	2000	900	10	100% N2	2000	0.624139	0.459442	0.377827	0.31379	0.272982	0.245777	0.218571	0.198063	0.180484	0.166881	0.154534	0.142397	0.128794	0.123353	0.126074	0.113727	0.104309	0.0974034
S-A		limestone	N/A	N/A	Acetic Acid (CH₃COOH)	N/A	Acid treat	N/A	900	N2	120	N/A	N/A		N/A	N/A	TGA	80mg	mild	N/A	2000	N/A	N/A	650	30	15% CO2	2000	900	10	100% N2	2000	0.699058	0.628324	0.587307	0.542523	0.519294	0.493553	0.467604	0.433702	0.411729	0.395405	0.372386	0.362759	0.346436	0.334298	0.337019	0.327392	0.31651	0.311069
S-P		limestone	N/A	N/A	Propionic Acid (CH3CH2CO2H)	N/A	Acid treat	N/A	900	N2	120	N/A	N/A		N/A	N/A	TGA	80mg	mild	N/A	2000	N/A	N/A	650	30	15% CO2	2000	900	10	100% N2	2000	0.631045	0.598189	0.568263	0.537082	0.513853	0.475765	0.452746	0.433702	0.41717	0.400846	0.381803	0.375106	0.358783	0.351877	0.357318	0.335554	0.320696	0.315255
S-T		limestone	N/A	N/A	Tartaric Acid (HO2CCH(OH)CH(OH)CO2H)	N/A	Acid treat	N/A	900	N2	120	13.23	N/A		N/A	N/A	TGA	80mg	mild	N/A	2000	N/A	N/A	650	30	15% CO2	2000	900	10	100% N2	2000	0.644647	0.569728	0.537082	0.511132	0.479951	0.460907	0.443119	0.422611	0.413193	0.395405	0.381803	0.36548	0.353342	0.340995	0.340995	0.330113	0.323416	0.317975
S-L		limestone	N/A	N/A	Latctic Acid (CH3CH(OH)COOH)	N/A	Acid treat	N/A	900	N2	120	N/A	N/A		N/A	N/A	TGA	80mg	mild	N/A	2000	N/A	N/A	650	30	15% CO2	2000	900	10	100% N2	2000	0.483927	0.454001	0.436422	0.415914	0.403567	0.387244	0.376362	0.356062	0.350621	0.337019	0.328857	0.323416	0.312534	0.305628	0.312534	0.301652	0.29349	0.286584
S-M		limestone	N/A	N/A	Malic Acid (HO2CCH(OH)CH2CO2H)	N/A	Acid treat	N/A	900	N2	120	N/A	N/A		N/A	N/A	TGA	80mg	mild	N/A	2000	N/A	N/A	650	30	15% CO2	2000	900	10	100% N2	2000	0.519294	0.478486	0.459442	0.439143	0.418634	0.400846	0.384523	0.366945	0.360039	0.34246	0.339739	0.330113	0.323416	0.320696	0.321951	0.308349	0.302908	0.296211
S-UL(O2/CO2)		limestone	N/A	N/A	N/A	N/A	N/A	N/A	900	N2	120	10.75	N/A		N/A	N/A	TGA	80mg	severe	N/A	2000	N/A	N/A	650	30	15% CO2	2000	900	10	73%CO2/27%O2	2000	0.526971	0.455964	0.407256	0.34916	0.30769	0.279131	0.24842	0.231793	0.210471	0.195018	0.184259	0.172522	0.164111	0.155895	0.166458	0.149831	0.135747	0.12851
S-T(O2/CO2)		limestone	N/A	N/A	Tartaric Acid (HO2CCH(OH)CH(OH)CO2H)	N/A	Acid treat	N/A	900	N2	120	13.23	N/A		N/A	N/A	TGA	80mg	severe	N/A	2000	N/A	N/A	650	30	15% CO2	2000	900	10	73%CO2/27%O2	2000	0.636122	0.552009	0.476112	0.418015	0.374002	0.336054	0.305343	0.270915	0.24842	0.240008	0.225729	0.211645	0.204407	0.197365	0.206754	0.19267	0.178391	0.171349
S-T 600℃		limestone	N/A	N/A	Tartaric Acid (HO2CCH(OH)CH(OH)CO2H)	N/A	Acid treat	N/A	900	N2	120	13.23	N/A		N/A	N/A	TGA	80mg	severe	N/A	2000	N/A	N/A	600	30	15% CO2	2000	900	10	73%CO2/27%O2	2000	0.335854	0.287195	0.242026	0.204998	0.175338	0.148003	0.124158	0.107487	0.101477	0.0824785	0.0836416	0.0692959	0.0646433	0.0634801	0.0718162	0.0634801	0.053981	0.0491345
S-T 650℃		limestone	N/A	N/A	Tartaric Acid (HO2CCH(OH)CH(OH)CO2H)	N/A	Acid treat	N/A	900	N2	120	13.23	N/A		N/A	N/A	TGA	80mg	severe	N/A	2000	N/A	N/A	650	30	15% CO2	2000	900	10	73%CO2/27%O2	2000	0.635756	0.554917	0.476403	0.420377	0.372882	0.334691	0.309683	0.270523	0.247842	0.242026	0.22768	0.214497	0.202672	0.196662	0.204998	0.19201	0.181347	0.173011
S-T 700℃		limestone	N/A	N/A	Tartaric Acid (HO2CCH(OH)CH(OH)CO2H)	N/A	Acid treat	N/A	900	N2	120	13.23	N/A		N/A	N/A	TGA	80mg	severe	N/A	2000	N/A	N/A	700	30	15% CO2	2000	900	10	73%CO2/27%O2	2000	0.629941	0.559763	0.502574	0.449069	0.406226	0.371718	0.347874	0.330038	0.319376	0.297858	0.284869	0.277696	0.265677	0.252688	0.26335	0.249005	0.238342	0.230006
CaO-Nano	CaO Nanoparticles Coated by ZrO2 Layers for Enhanced CO2 Capture Stability													#DIV/0!
CaoO-SG														#DIV/0!
CaO-IM														#DIV/0!
CaCe-3	Effect of Cerium Oxide Doping on the Performance of CaO-Based Sorbents during Calcium Looping Cycles													#DIV/0!
CaCe-5														#DIV/0!
CaCe-9														#DIV/0!
CaCe-15														#DIV/0!
CaCe-20														#DIV/0!
CaO														#DIV/0!
Ca-C	Enhanced CO2 capture by biomass-templated Ca(OH)2-based pellets													#DIV/0!
Ca-L														#DIV/0!
Ca-S														#DIV/0!
Ca-W														#DIV/0!
Ca-P														#DIV/0!
Ca-L 5% -10%binder														#DIV/0!
Ca-L 10% -10%binder														#DIV/0!
Ca-L 20% -10%binder														#DIV/0!
Ca-L 5% -10%leaves														#DIV/0!
Ca-L 10% -10%leaves														#DIV/0!
Ca-L 20% -10%leaves														#DIV/0!
Ca-L steam														#DIV/0!
Ca-P steam														#DIV/0!
CaO-0h	A green and scalable synthesis of highly stable Ca-based sorbents for CO2 capture													#DIV/0!
CaO-2h														#DIV/0!
CaO-FA 0h														#DIV/0!
CaO-FA 2h														#DIV/0!
CaO-FA 6h														#DIV/0!
CaO-FA 12h														#DIV/0!
FA														#DIV/0!
CaO-P	A highly efficient CaO-based CO2 sorbent prepared by a citrate-assisted sol–gel technique													#DIV/0!
CaO-SG														#DIV/0!
CaO-SG Carb 600														#DIV/0!
CaO-SG Carb 650														#DIV/0!
CaO-SG Carb 700														#DIV/0!
CaO-SG Cal 800														#DIV/0!
CaO-SG Cal 850														#DIV/0!
CaO-SG Cal 900														#DIV/0!
CaO-SG Severe														#DIV/0!
Ca-Mg-66	Improving the stability of synthetic CaO-based CO2 sorbents by structural promoters													#DIV/0!
Ca-Al-66														#DIV/0!
Ca-La-66														#DIV/0!
Ca-Zr-66														#DIV/0!
CaO-CA														#DIV/0!
Ca-Al-80														#DIV/0!
CaL90-NdA10-Pellet	Incorporation of CaO into novel Nd2O3 inert solid support for high temperature CO2 capture													#DIV/0!
CaL60-NdA40-Pellet														#DIV/0!
CaL30-NdA70-Pellet														#DIV/0!
initial steel slag-derived	Synthesis of Highly Efficient CaO-Based, Self-Stabilizing CO2 Sorbents via Structure-Reforming of Steel Slag													#DIV/0!
purfied steel slag-derived														#DIV/0!
Conventional CaO														#DIV/0!
Raw steel slag														#DIV/0!
Mg-doped														#DIV/0!
Al-doped														#DIV/0!
Fe-doped														#DIV/0!
Mn-doped														#DIV/0!
CaO	Tailor-Made Core–Shell CaO/TiO2–Al2O3 Architecture as a High-Capacity and Long-Life CO2 Sorbent													#DIV/0!
CaO-Al2O3														#DIV/0!
CaO/TiO2-Al2O3														#DIV/0!
CaO -severe														#DIV/0!
CaO-Al2O3 -severe														#DIV/0!
CaO/TiO2-Al2O3 -severe														#DIV/0!
SG-CaO	Wet mixing combustion synthesis of CaO-based sorbents for high temperature cyclic CO2 capture													#DIV/0!
WM(3)CaO														#DIV/0!
WM(2)CaO														#DIV/0!
WM(1)CaO														#DIV/0!
DM CaO														#DIV/0!
CaCO3														#DIV/0!
SG CaO/MgO 10:1														#DIV/0!
SG CaO/MgO 5:1														#DIV/0!
SG CaO/MgO 2:1														#DIV/0!
SG CaO/MgO 1:1														#DIV/0!
WM(3) CaO/MgO 10:1														#DIV/0!
WM(3) CaO/MgO 5:1														#DIV/0!
WM(3) CaO/MgO 2:1														#DIV/0!
WM(3) CaO/MgO 1:1														#DIV/0!
WM(2) CaO/MgO 10:1														#DIV/0!
WM(2) CaO/MgO 5:1														#DIV/0!
WM(2) CaO/MgO 2:1														#DIV/0!
WM(2) CaO/MgO 1:1														#DIV/0!
[truncated: 84 more columns]
